# Supplementary material for: Evolutionary Origins and Functional Diversification of 2′-O-Methyltransferases: Insights from Phylogenetic and Structural Analysis
Source: Int J Mol Sci. 2025 May 30;26(11):5260. doi: 10.3390/ijms26115260 (PMC12155479; doi:10.3390/ijms26115260)
Supplement: Supplementary file 1 [file ijms-26-05260-s001.zip › Supplementary_Tables.xlsx]

## Sheet: Table S1
Table S1: 36 experimentally verified 2′-O-MTases.
Uniprot protein name	PMID/PMCID	Uniprot annotation	RNA substrate	MTase domain	gene name	Superkingdom	Phylum	Class	Order	Family	Genus	Species	Domain1	Domain2	Domain3	Domain4	Domain5	Domain6
P0ADR6_RLMM_ECOLI	19400805	Ribosomal RNA large subunit methyltransferase M	rRNA	FtsJ	rlmm	Bacteria	Pseudomonadota	Gammaproteobacteria	Enterobacterales	Enterobacteriaceae	Escherichia	Escherichia coli K-12	RlmM_FDX (1-71)	RLMM_N (84-164)	FtsJ (186-279)
P0AE01_TRMJ_ECOLI	PMC1569432	tRNA (cytidine/uridine-2'-O-)-methyltransferase TrmJ	tRNA	SpoU_methylase	trmj	Bacteria	Pseudomonadota	Gammaproteobacteria	Enterobacterales	Enterobacteriaceae	Escherichia	Escherichia coli K-12	SpoU_methylase (5-154)
P0AGJ2_TRMH_ECOLI	PMC146995	tRNA (guanosine(18)-2'-O)-methyltransferase	tRNA	SpoU_methylase	trmh	Bacteria	Pseudomonadota	Gammaproteobacteria	Enterobacterales	Enterobacteriaceae	Escherichia	Escherichia coli K-12	SpoU_methylase (20-159)	SpoU_methylas_C (163-218)
P0AGJ7_TRML_ECOLI	PMC2957053	tRNA (cytidine(34)-2'-O)-methyltransferase	tRNA	SpoU_methylase	trml	Bacteria	Pseudomonadota	Gammaproteobacteria	Enterobacterales	Enterobacteriaceae	Escherichia	Escherichia coli K-12	SpoU_methylase (2-142)
P0C0R7_RLME_ECOLI	10748051	Ribosomal RNA large subunit methyltransferase E	rRNA	FtsJ	rlme	Bacteria	Pseudomonadota	Gammaproteobacteria	Enterobacterales	Enterobacteriaceae	Escherichia	Escherichia coli K-12	FtsJ (32-207)
P15646_FBRL_YEAST	PMC452687	rRNA 2'-O-methyltransferase fibrillarin	rRNA	Fibrillarin	nop1	Eukaryota	Ascomycota	Saccharomycetes	Saccharomycetales	Saccharomycetaceae	Saccharomyces	Saccharomyces cerevisiae S288C	Fibrillarin (88-321)
P18644_TSNR_STRAJ	6806287	23S rRNA (adenosine(1067)-2'-O)-methyltransferase	rRNA	SpoU_methylase	tsnR	Bacteria	Actinomycetota	Actinomycetes	Kitasatosporales	Streptomycetaceae	Streptomyces	Streptomyces azureus	TSNR_N (5-114)	SpoU_methylase (118-258)
P22087_FBRL_HUMAN	30540930	rRNA 2'-O-methyltransferase fibrillarin	rRNA	Fibrillarin	fbl	Eukaryota	Chordata	Mammalia	Primates	Hominidae	Homo	Homo sapiens	Fibrillarin (88-314)
P25270_MRM1_YEAST	8266080	rRNA methyltransferase 1, mitochondrial	rRNA	SpoU_methylase	mrm1	Eukaryota	Ascomycota	Saccharomycetes	Saccharomycetales	Saccharomycetaceae	Saccharomyces	Saccharomyces cerevisiae S288C	SpoU_sub_bind (125-197)	SpoU_methylase (243-405)
P25582_SPB1_YEAST	15546625	27S pre-rRNA (guanosine(2922)-2'-O)-methyltransferase	rRNA	FtsJ	spb1	Eukaryota	Ascomycota	Saccharomycetes	Saccharomycetales	Saccharomycetaceae	Saccharomyces	Saccharomyces cerevisiae S288C	FtsJ (25-202)	DUF3381 (236-384)	Spb1_C (615-835)
P34283_HENMT_CAEEL	PMC3330095	Small RNA 2'-O-methyltransferase	small_RNA	Methyltransf_11	henn-1	Eukaryota	Nematoda	Chromadorea	Rhabditida	Rhabditidae	Caenorhabditis	Caenorhabditis elegans	Methyltransf_11 (135-230)
P35550_FBRL_MOUSE	32017896	rRNA 2'-O-methyltransferase fibrillarin	rRNA	Fibrillarin	fbl	Eukaryota	Chordata	Mammalia	Rodentia	Muridae	Mus	Mus musculus	Fibrillarin (94-320)
P38238_TRM7_YEAST	PMC125368	tRNA (cytidine(32)/guanosine(34)-2'-O)-methyltransferase	tRNA	FtsJ	trm7	Eukaryota	Ascomycota	Saccharomycetes	Saccharomycetales	Saccharomycetaceae	Saccharomyces	Saccharomyces cerevisiae S288C	FtsJ (21-207)
P63177_RLMB_ECOLI	PMC95539	23S rRNA (guanosine-2'-O-)-methyltransferase RlmB	rRNA	SpoU_methylase	rlmb	Bacteria	Pseudomonadota	Gammaproteobacteria	Enterobacterales	Enterobacteriaceae	Escherichia	Escherichia coli K-12	SpoU_sub_bind (4-78)	SpoU_methylase (96-236)
P67087_RSMI_ECOLI	PMC2831307	Ribosomal RNA small subunit methyltransferase I	rRNA	TP_methylase	rsmi	Bacteria	Pseudomonadota	Gammaproteobacteria	Enterobacterales	Enterobacteriaceae	Escherichia	Escherichia coli K-12	TP_methylase (14-213)	RsmI_C (240-285)
P94538_RLMP_BACSU	PMC9380741	23S rRNA (guanosine(2553)-2'-O)-methyltransferase RlmP	rRNA	SpoU_methylase	rlmp	Bacteria	Bacillota	Bacilli	Bacillales	Bacillaceae	Bacillus	Bacillus subtilis subsp. subtilis str. 168	MRM3-like_sub_bind (9-91)	SpoU_methylase (106-244)
P9WJ63_TLYA_MYCTU	16857584	16S/23S rRNA (cytidine-2'-O)-methyltransferase TlyA	rRNA	FtsJ	tlya	Bacteria	Actinomycetota	Actinomycetes	Mycobacteriales	Mycobacteriaceae	Mycobacterium	Mycobacterium tuberculosis H37Rv	S4 (6-46)	FtsJ (62-244)
Q02648_TRM44_YEAST	PMC2151035	tRNA (uracil-O(2)-)-methyltransferase	tRNA	AdoMet_MTase	trm44	Eukaryota	Ascomycota	Saccharomycetes	Saccharomycetales	Saccharomycetaceae	Saccharomyces	Saccharomyces cerevisiae S288C	AdoMet_MTase (257-370)
Q07527_TRM3_YEAST	PMC1369740	tRNA (guanosine(18)-2'-O)-methyltransferase	tRNA	SpoU_methylase	trm3	Eukaryota	Ascomycota	Saccharomycetes	Saccharomycetales	Saccharomycetaceae	Saccharomyces	Saccharomyces cerevisiae S288C	SpoU_methylase (1286-1428)
Q12383_TRM13_YEAST	PMC1800514	tRNA:m(4)X modification enzyme TRM13	tRNA	TRM13	trm13	Eukaryota	Ascomycota	Saccharomycetes	Saccharomycetales	Saccharomycetaceae	Saccharomyces	Saccharomyces cerevisiae S288C	zf-TRM13_CCCH (19-47)	zf-U11-48K (72-96)	TRM13 (179-473)
Q230X8_HENMT_TETTS	PMC2661841	Small RNA 2'-O-methyltransferase	small_RNA	Methyltransf_12	henmt1	Eukaryota	Ciliophora	Oligohymenophorea	Hymenostomatida	Tetrahymenidae	Tetrahymena	Tetrahymena thermophila SB210	Methyltransf_12 (39-147)
Q568P9_HENMT_DANRE	PMC2982757	Small RNA 2'-O-methyltransferase	small_RNA	Methyltransf_23	henmt1	Eukaryota	Chordata	Actinopteri	Cypriniformes	Danionidae	Danio	Danio rerio	Methyltransf_23 (26-183)
Q5T8I9_HENMT_HUMAN	PMC6158503	Small RNA 2'-O-methyltransferase	small_RNA	Methyltransf_23	henmt1	Eukaryota	Chordata	Mammalia	Primates	Hominidae	Homo	Homo sapiens	Methyltransf_23 (43-190)
Q6IN84_MRM1_HUMAN	PMC4155661	rRNA methyltransferase 1, mitochondrial	rRNA	SpoU_methylase	mrm1	Eukaryota	Chordata	Mammalia	Primates	Hominidae	Homo	Homo sapiens	SpoU_sub_bind (51-128)	SpoU_methylase (146-301)
Q7K175_HENMT_DROME	17604629	Small RNA 2'-O-methyltransferase	small_RNA	Methyltransf_23	hen1	Eukaryota	Arthropoda	Insecta	Diptera	Drosophilidae	Drosophila	Drosophila melanogaster	Methyltransf_23 (40-189)
Q8CAE2_HENMT_MOUSE	PMC1950760	Small RNA 2'-O-methyltransferase	small_RNA	Methyltransf_23	henmt1	Eukaryota	Chordata	Mammalia	Rodentia	Muridae	Mus	Mus musculus	Methyltransf_23 (38-194)
Q8CBC7_TRM7_MOUSE	PMC7997516	tRNA (cytidine(32)/guanosine(34)-2'-O)-methyltransferase	tRNA	FtsJ	ftsj1	Eukaryota	Chordata	Mammalia	Rodentia	Muridae	Mus	Mus musculus	FtsJ (21-199)
Q8IY81_SPB1_HUMAN	30626973	pre-rRNA 2'-O-ribose RNA methyltransferase FTSJ3	rRNA	FtsJ	ftsj3	Eukaryota	Chordata	Mammalia	Primates	Hominidae	Homo	Homo sapiens	FtsJ (24-200)	DUF3381 (232-400)	Spb1_C (640-839)
Q8IYT2_CMTR2_HUMAN	PMC3113572	Cap-specific mRNA (nucleoside-2'-O-)-methyltransferase 2	mRNA_Cap	FtsJ	cmtr2	Eukaryota	Chordata	Mammalia	Primates	Hominidae	Homo	Homo sapiens	FtsJ (113-319)	FtsJ (612-688)
Q8N1G2_CMTR1_HUMAN	PMC2963352	Cap-specific mRNA (nucleoside-2'-O-)-methyltransferase 1	mRNA_Cap	FtsJ	cmtr1	Eukaryota	Chordata	Mammalia	Primates	Hominidae	Homo	Homo sapiens	G-patch (88-130)	FtsJ (233-448)	mRNA_cap_enzyme (630-718)	WW (756-784)
Q9C5Q8_HEN1_ARATH	PMC5127709	Small RNA 2'-O-methyltransferase	small_RNA	Methyltransf_31	hen1	Eukaryota	Streptophyta	Magnoliopsida	Brassicales	Brassicaceae	Arabidopsis	Arabidopsis thaliana	dsrm (50-85)	Hen1_LCD (98-199)	Hen1_Lam_C (218-355)	dsRBD2 (357-497)	FKBP_C (592-645)	Methyltransf_31 (712-847)
Q9F5K6_AVRB_STRVR	12828631	23S rRNA (uridine(2479)-2'-O)-methyltransferase	rRNA	SpoU_methylase	aviRb	Bacteria	Actinomycetota	Actinomycetes	Kitasatosporales	Streptomycetaceae	Streptomyces	Streptomyces viridochromogenes	SpoU_sub_bind_like (19-108)	SpoU_methylase (129-272)
Q9HC36_MRM3_HUMAN	PMC4148245	rRNA methyltransferase 3, mitochondrial	rRNA	SpoU_methylase	mrm3	Eukaryota	Chordata	Mammalia	Primates	Hominidae	Homo	Homo sapiens	MRM3-like_sub_bind (112-187)	SpoU_methylase (210-400)
Q9UET6_TRM7_HUMAN	PMC7403668	tRNA (cytidine(32)/guanosine(34)-2'-O)-methyltransferase	tRNA	FtsJ	ftsj1	Eukaryota	Chordata	Mammalia	Primates	Hominidae	Homo	Homo sapiens	FtsJ (21-199)
Q9UI43_MRM2_HUMAN	PMC4155661	rRNA methyltransferase 2, mitochondrial	rRNA	FtsJ	mrm2	Eukaryota	Chordata	Mammalia	Primates	Hominidae	Homo	Homo sapiens	FtsJ (52-236)
Q9UYD1_TRM56_PYRAB	PMC1370790	tRNA (cytidine(56)-2'-O)-methyltransferase	tRNA	Trm56	pyrab15770	Archaea	Methanobacteriota	Thermococci	Thermococcales	Thermococcaceae	Pyrococcus	Pyrococcus abyssi GE5	Trm56 (55-173)

## Sheet: Table S2
Table S2: Pairwise sequence similarity matrix for 27 MTase domains based on MAFFT alignment
Uniprot_Name/Uniprot_Name	CMTR1_HUMAN_FtsJ	CMTR2_HUMAN_FtsJ	RLMM_ECOLI_FtsJ	RLME_ECOLI_FtsJ	TLYA_MYCTU_FtsJ	SPB1_HUMAN_FtsJ	MRM2_HUMAN_FtsJ	FBRL_HUMAN_Fibrillarin	RSMI_ECOLI_TP_methylase	RLMB_ECOLI_SpoU_methylase	RLMP_BACSU_SpoU_methylase	TSNR_STRAJ_SpoU_methylase	AVRB_STRVR_SpoU_methylase	MRM1_HUMAN_SpoU_methylase	MRM3_HUMAN_SpoU_methylase	TRM7_HUMAN_FtsJ	TRMJ_ECOLI_SpoU_methylase	TRMH_ECOLI_SpoU_methylase	TRML_ECOLI_SpoU_methylase	TRM3_YEAST_SpoU_methylase	TRM44_YEAST_AdoMet_MTase	TRM13_YEAST_TRM13	TRM56_PYRAB_Trm56	HENMT_CAEEL_Methyltransf_11	HENMT_TETTS_Methyltransf_12	HENMT_HUMAN_Methyltransf_23	HEN1_ARATH_Methyltransf_31
CMTR1_HUMAN_FtsJ	100	20.6166	23.4043	19.0476	14.7186	18.9723	19.4175	17.4528	17.803	14.3646	13.2275	14.8148	19.0244	12.9278	15.6	22.5191	15.566	11.3402	9.09091	17.3913	13.8122	16.5217	19.1617	18.3007	15.8209	14.6258	16.129
CMTR2_HUMAN_FtsJ	20.6166	100	16.2996	19.5652	18.8482	16.7549	17.2897	18.5567	16.0305	12.1019	15.9763	11.8644	11.8919	14.0351	12.1739	19.6	18.3856	12.766	11.4504	14.3478	15.534	16.4912	16.129	16.1404	12.2744	14.2336	15.3584
RLMM_ECOLI_FtsJ	23.4043	16.2996	100	22.6667	23.8994	18.7845	20.7101	16.763	19.4245	16.3522	16.3743	14.2076	18.0851	18.8073	16.6667	20.9459	17.8295	14.9606	10	14.3357	17.1756	14.4385	15.2174	15.0289	10.7383	13.7681	15.0641
RLME_ECOLI_FtsJ	19.0476	19.5652	22.6667	100	20.4678	34.5	35.0962	23.0769	18.1818	10.596	15.3374	19.7279	16.568	12.9412	17.3184	35.1759	13.5338	7.8125	11.7647	12.3529	13.7566	11.25	16.4835	14.0244	12.987	11.9205	17.801
TLYA_MYCTU_FtsJ	14.7186	18.8482	23.8994	20.4678	100	19.5402	21.4689	20.3008	20.2899	13.5338	19.4444	11.6788	17.3333	18.0723	13.587	21.0526	14.5985	14.6341	10.6195	10.9195	16.3265	15.4321	22.4719	14.1176	15.3409	14.4578	13.4529
SPB1_HUMAN_FtsJ	18.9723	16.7549	18.7845	34.5	19.5402	100	35.4067	21.3415	18.3908	15.0943	19.5122	14.9068	15.5556	14.4796	14.8718	38.3178	18.9189	8.08081	9.62963	16.3743	14.3969	17.8295	18.8406	15.6134	15.0307	15.1316	14.5455
MRM2_HUMAN_FtsJ	19.4175	17.2897	20.7101	35.0962	21.4689	35.4067	100	23.5294	16.4179	15.6863	19.2982	16.2338	18.3333	18.4783	15.0754	35.0962	14.0845	11.6788	11.5702	14.5078	12.9032	12.5	16.8224	17.3184	15.6627	14.2857	14.1509
FBRL_HUMAN_Fibrillarin	17.4528	18.5567	16.763	23.0769	20.3008	21.3415	23.5294	100	14.4928	10.4478	9.79021	15.9509	13.9241	15.0259	14.433	27.3438	16.9231	14.8936	12.7451	14.6939	15.3488	14.1463	19.3798	14.3678	11.6883	13.125	15.5963
RSMI_ECOLI_TP_methylase	17.803	16.0305	19.4245	18.1818	20.2899	18.3908	16.4179	14.4928	100	14.5299	17.8862	11.9658	16.5414	15.8824	12.5874	19.7279	14.7239	14.9351	16.2162	13.2812	15.3846	18.4783	14.4231	16.4773	14.433	17.4699	16.4384
RLMB_ECOLI_SpoU_methylase	14.3646	12.1019	16.3522	10.596	13.5338	15.0943	15.6863	10.4478	14.5299	100	26.8868	19.4444	26.5766	29.2181	24.4444	12.9032	23.622	31.0559	20.5882	18.0258	14.7059	13.3721	17.8218	7.82123	8.75	11.7284	9.64912
RLMP_BACSU_SpoU_methylase	13.2275	15.9763	16.3743	15.3374	19.4444	19.5122	19.2982	9.79021	17.8862	26.8868	100	20.7207	27.6859	20.5761	26.9388	15.3374	24.6032	27.451	19.1176	19.7479	15.0485	15.6757	21.3592	15.1685	13.5484	13.7255	13.6752
TSNR_STRAJ_SpoU_methylase	14.8148	11.8644	14.2076	19.7279	11.6788	14.9068	16.2338	15.9509	11.9658	19.4444	20.7207	100	24.4726	19.3548	17.9283	17.8808	24.6154	25.3165	23.5714	17.551	12.4424	10.5263	14.876	14.8936	12.5	11.9048	12.0968
AVRB_STRVR_SpoU_methylase	19.0244	11.8919	18.0851	16.568	17.3333	15.5556	18.3333	13.9241	16.5414	26.5766	27.6859	24.4726	100	23.6842	24.031	19.3182	31.9149	30.1205	24.4604	16.3498	13.7339	15.3846	21.1864	12.8866	11.9318	12.3596	12.5475
MRM1_HUMAN_SpoU_methylase	12.9278	14.0351	18.8073	12.9412	18.0723	14.4796	18.4783	15.0259	15.8824	29.2181	20.5761	19.3548	23.6842	100	23.1034	14.7368	25.4658	23.5897	16.7785	20.5674	15	13.0612	13.5714	11.7391	11.9816	13.1707	13.4483
MRM3_HUMAN_SpoU_methylase	15.6	12.1739	16.6667	17.3184	13.587	14.8718	15.0754	14.433	12.5874	24.4444	26.9388	17.9283	24.031	23.1034	100	16.2011	20.2532	20.2381	22.6027	19.5402	14.2857	12.7572	19.8473	12.766	10.101	12.3711	12.5
TRM7_HUMAN_FtsJ	22.5191	19.6	20.9459	35.1759	21.0526	38.3178	35.0962	27.3438	19.7279	12.9032	15.3374	17.8808	19.3182	14.7368	16.2011	100	17.284	12.8378	5.64516	15.1515	17.0854	16.5746	20	21	16.5049	18.2741	14.9254
TRMJ_ECOLI_SpoU_methylase	15.566	18.3856	17.8295	13.5338	14.5985	18.9189	14.0845	16.9231	14.7239	23.622	24.6032	24.6154	31.9149	25.4658	20.2532	17.284	100	19.5266	21.5385	17.4242	16.3934	15.3374	22.449	16.0494	14.5729	15.1351	11.1111
TRMH_ECOLI_SpoU_methylase	11.3402	12.766	14.9606	7.8125	14.6341	8.08081	11.6788	14.8936	14.9351	31.0559	27.451	25.3165	30.1205	23.5897	20.2381	12.8378	19.5266	100	24.8322	21.875	11.9565	17.3913	17.1429	14.6893	10.2941	11.8227	12.2699
TRML_ECOLI_SpoU_methylase	9.09091	11.4504	10	11.7647	10.6195	9.62963	11.5702	12.7451	16.2162	20.5882	19.1176	23.5714	24.4604	16.7785	22.6027	5.64516	21.5385	24.8322	100	19.4444	11.9718	8.95522	12.0482	11.5646	6.57895	7.33333	6.33803
TRM3_YEAST_SpoU_methylase	17.3913	14.3478	14.3357	12.3529	10.9195	16.3743	14.5078	14.6939	13.2812	18.0258	19.7479	17.551	16.3498	20.5674	19.5402	15.1515	17.4242	21.875	19.4444	100	13.0653	18.1818	18.1102	16.5354	11.236	14.5946	16.9697
TRM44_YEAST_AdoMet_MTase	13.8122	15.534	17.1756	13.7566	16.3265	14.3969	12.9032	15.3488	15.3846	14.7059	15.0485	12.4424	13.7339	15	14.2857	17.0854	16.3934	11.9565	11.9718	13.0653	100	15.3846	18.6747	15.1163	11.5385	11.9816	13.9211
TRM13_YEAST_TRM13	16.5217	16.4912	14.4385	11.25	15.4321	17.8295	12.5	14.1463	18.4783	13.3721	15.6757	10.5263	15.3846	13.0612	12.7572	16.5746	15.3374	17.3913	8.95522	18.1818	15.3846	100	18.8406	13.7931	13.4199	18.6667	18.2663
TRM56_PYRAB_Trm56	19.1617	16.129	15.2174	16.4835	22.4719	18.8406	16.8224	19.3798	14.4231	17.8218	21.3592	14.876	21.1864	13.5714	19.8473	20	22.449	17.1429	12.0482	18.1102	18.6747	18.8406	100	16.5414	14.5038	17.6923	14.1892
HENMT_CAEEL_Methyltransf_11	18.3007	16.1404	15.0289	14.0244	14.1176	15.6134	17.3184	14.3678	16.4773	7.82123	15.1685	14.8936	12.8866	11.7391	12.766	21	16.0494	14.6893	11.5646	16.5354	15.1163	13.7931	16.5414	100	22.4199	30.4511	30.8442
HENMT_TETTS_Methyltransf_12	15.8209	12.2744	10.7383	12.987	15.3409	15.0307	15.6627	11.6883	14.433	8.75	13.5484	12.5	11.9318	11.9816	10.101	16.5049	14.5729	10.2941	6.57895	11.236	11.5385	13.4199	14.5038	22.4199	100	28.5714	28.2051
HENMT_HUMAN_Methyltransf_23	14.6258	14.2336	13.7681	11.9205	14.4578	15.1316	14.2857	13.125	17.4699	11.7284	13.7255	11.9048	12.3596	13.1707	12.3711	18.2741	15.1351	11.8227	7.33333	14.5946	11.9816	18.6667	17.6923	30.4511	28.5714	100	33.7349
HEN1_ARATH_Methyltransf_31	16.129	15.3584	15.0641	17.801	13.4529	14.5455	14.1509	15.5963	16.4384	9.64912	13.6752	12.0968	12.5475	13.4483	12.5	14.9254	11.1111	12.2699	6.33803	16.9697	13.9211	18.2663	14.1892	30.8442	28.2051	33.7349	100

## Sheet: Table S3
Table S3: Basic information of 198 representative species and the number of 2′-O-MTases homologs.
Species	Source	GCF	Kingdom	Phylum	Genome_download_link	FtsJ	Fibrillarin	TP_methylase	SpoU_methylase	AdoMet_MTase	TRM13	Trm56	Methyltransf_11	Methyltransf_12	Methyltransf_23	Methyltransf_31
Alectryocaccomicrobium_faecavium	GTDB	GCA_018713425.1	bacteria	Bacillota_A	https://ftp.ncbi.nlm.nih.gov/genomes/all/GCA/018/713/425/GCA_018713425.1_ASM1871342v1	1	0	2	5	0	0	0	3	0	0	0
Acetatifactor_muris	GTDB	GCF_024623325.1	bacteria	Bacillota_A	https://ftp.ncbi.nlm.nih.gov/genomes/all/GCF/024/623/325/GCF_024623325.1_ASM2462332v1	1	0	1	4	0	0	0	5	1	3	3
Dysosmobacter_welbionis	GTDB	GCF_005121165.3	bacteria	Bacillota_A	https://ftp.ncbi.nlm.nih.gov/genomes/all/GCF/005/121/165/GCF_005121165.3_ASM512116v3	1	0	1	2	0	0	0	3	0	0	1
Aphodocola_excrementigallinarum	GTDB	GCA_018714855.1	bacteria	Bacillota_I	https://ftp.ncbi.nlm.nih.gov/genomes/all/GCA/018/714/855/GCA_018714855.1_ASM1871485v1	0	0	1	3	0	0	0	1	0	0	0
Faecalibaculum_rodentium	GTDB	GCF_001564455.1	bacteria	Bacillota_I	https://ftp.ncbi.nlm.nih.gov/genomes/all/GCF/001/564/455/GCF_001564455.1_ASM156445v1	1	0	2	4	0	0	0	2	0	0	0
Mycoplasmopsis_agalactiae	GTDB	GCF_000063605.1	bacteria	Bacillota_I	https://ftp.ncbi.nlm.nih.gov/genomes/all/GCF/000/063/605/GCF_000063605.1_ASM6360v1	0	0	1	3	0	0	0	0	0	0	0
Streptococcus_pyogenes	GTDB	GCF_002055535.1	bacteria	Bacillota	https://ftp.ncbi.nlm.nih.gov/genomes/all/GCF/002/055/535/GCF_002055535.1_NCTC8198	1	0	1	3	0	0	0	0	0	0	0
Bacillus_subtilis	GTDB	GCF_000009045.1	bacteria	Bacillota	https://ftp.ncbi.nlm.nih.gov/genomes/all/GCF/000/009/045/GCF_000009045.1_ASM904v1	1	0	3	3	0	0	0	5	2	0	0
Staphylococcus_aureus	GTDB	GCF_001027105.1	bacteria	Bacillota	https://ftp.ncbi.nlm.nih.gov/genomes/all/GCF/001/027/105/GCF_001027105.1_ASM102710v1	0	0	3	3	0	0	0	0	0	0	0
Desulfosporosinus_orientis	GTDB	GCF_000235605.1	bacteria	Bacillota_B	https://ftp.ncbi.nlm.nih.gov/genomes/all/GCF/000/235/605/GCF_000235605.1_ASM23560v1	1	0	7	3	0	0	0	9	2	1	4
Acidaminococcus_fermentans	GTDB	GCF_000025305.1	bacteria	Bacillota_C	https://ftp.ncbi.nlm.nih.gov/genomes/all/GCF/000/025/305/GCF_000025305.1_ASM2530v1	1	0	2	3	0	0	0	1	0	0	0
Collinsella_aerofaciens	GTDB	GCF_010509075.1	bacteria	Actinomycetota	https://ftp.ncbi.nlm.nih.gov/genomes/all/GCF/010/509/075/GCF_010509075.1_ASM1050907v1	1	0	4	3	0	0	0	0	0	0	0
Ferrimicrobium_acidiphilum	GTDB	GCF_000949255.1	bacteria	Actinomycetota	https://ftp.ncbi.nlm.nih.gov/genomes/all/GCF/000/949/255/GCF_000949255.1_FAP1	1	0	6	2	0	0	0	6	1	3	0
Bifidobacterium_bifidum	GTDB	GCF_001025135.1	bacteria	Actinomycetota	https://ftp.ncbi.nlm.nih.gov/genomes/all/GCF/001/025/135/GCF_001025135.1_ASM102513v1	1	0	1	5	0	0	0	0	0	0	0
Mycobacterium_tuberculosis	GTDB	GCF_000195955.2	bacteria	Actinomycetota	https://ftp.ncbi.nlm.nih.gov/genomes/all/GCF/000/195/955/GCF_000195955.2_ASM19595v2	1	0	6	5	0	0	0	16	2	1	2
Streptomyces_albus	GTDB	GCF_000725885.1	bacteria	Actinomycetota	https://ftp.ncbi.nlm.nih.gov/genomes/all/GCF/000/725/885/GCF_000725885.1_ASM72588v1	1	0	6	5	0	0	0	15	6	3	2
Stercorousia_faecigallinarum	GTDB	GCA_018715325.1	bacteria	Cyanobacteriota	https://ftp.ncbi.nlm.nih.gov/genomes/all/GCA/018/715/325/GCA_018715325.1_ASM1871532v1	1	0	1	3	0	0	0	0	1	2	0
Villigracilis	GTDB	GCA_030263615.1	bacteria	Chloroflexota	https://ftp.ncbi.nlm.nih.gov/genomes/all/GCA/030/263/615/GCA_030263615.1_ASM3026361v1	1	0	1	6	0	0	0	14	1	10	4
UBA9611	GTDB	GCA_002746355.1	bacteria	Chloroflexota	https://ftp.ncbi.nlm.nih.gov/genomes/all/GCA/002/746/355/GCA_002746355.1_ASM274635v1	1	0	6	1	0	0	0	7	0	0	5
Dehalococcoides_mccartyi	GTDB	GCF_000011905.1	bacteria	Chloroflexota	https://ftp.ncbi.nlm.nih.gov/genomes/all/GCF/000/011/905/GCF_000011905.1_ASM1190v1	0	0	3	0	0	0	0	2	0	1	1
Desulfovibrio_desulfuricans	GTDB	GCF_000420465.1	bacteria	Desulfobacterota	https://ftp.ncbi.nlm.nih.gov/genomes/all/GCF/000/420/465/GCF_000420465.1_ASM42046v1	2	0	6	4	0	0	0	7	2	3	4
Occallatibacter_riparius	GTDB	GCF_025264625.1	bacteria	Acidobacteriota	https://ftp.ncbi.nlm.nih.gov/genomes/all/GCF/025/264/625/GCF_025264625.1_ASM2526462v1	1	0	2	3	0	0	0	6	0	5	2
Corallococcus_coralloides	GTDB	GCF_000255295.1	bacteria	Myxococcota	https://ftp.ncbi.nlm.nih.gov/genomes/all/GCF/000/255/295/GCF_000255295.1_ASM25529v1	3	0	1	5	0	0	0	10	4	6	4
Nitrospira_A	GTDB	GCF_900170025.1	bacteria	Nitrospirota	https://ftp.ncbi.nlm.nih.gov/genomes/all/GCF/900/170/025/GCF_900170025.1_NSND_Contig	1	0	7	3	0	0	0	15	0	6	5
Sphingomonas_paucimobilis	GTDB	GCF_000739895.2	bacteria	Pseudomonadota	https://ftp.ncbi.nlm.nih.gov/genomes/all/GCF/000/739/895/GCF_000739895.2_ASM73989v2	2	0	9	4	0	0	0	7	2	2	2
Brucella_melitensis	GTDB	GCF_000007125.1	bacteria	Pseudomonadota	https://ftp.ncbi.nlm.nih.gov/genomes/all/GCF/000/007/125/GCF_000007125.1_ASM712v1	2	0	7	5	0	0	0	3	1	2	0
Sulfitobacter_pontiacus	GTDB	GCF_900106935.1	bacteria	Pseudomonadota	https://ftp.ncbi.nlm.nih.gov/genomes/all/GCF/900/106/935/GCF_900106935.1_IMG-taxon_2622736431_annotated_assembly	1	0	9	2	0	0	0	3	0	2	0
Burkholderia_cepacia	GTDB	GCF_001411495.1	bacteria	Pseudomonadota	https://ftp.ncbi.nlm.nih.gov/genomes/all/GCF/001/411/495/GCF_001411495.1_ASM141149v1	1	0	9	4	0	0	0	7	3	7	0
Escherichia_coli	GTDB	GCF_003697165.2	bacteria	Pseudomonadota	https://ftp.ncbi.nlm.nih.gov/genomes/all/GCF/003/697/165/GCF_003697165.2_ASM369716v2	2	0	2	6	0	0	0	3	3	1	2
Pseudomonas_aeruginosa	GTDB	GCF_001457615.1	bacteria	Pseudomonadota	https://ftp.ncbi.nlm.nih.gov/genomes/all/GCF/001/457/615/GCF_001457615.1_NCTC10332	2	0	7	3	0	0	0	11	3	3	1
Sulfurimonas_autotrophica	GTDB	GCF_000147355.1	bacteria	Campylobacterota	https://ftp.ncbi.nlm.nih.gov/genomes/all/GCF/000/147/355/GCF_000147355.1_ASM14735v1	1	0	2	4	0	0	0	0	0	3	4
Campylobacter_D_jejuni	GTDB	GCF_001457695.1	bacteria	Campylobacterota	https://ftp.ncbi.nlm.nih.gov/genomes/all/GCF/001/457/695/GCF_001457695.1_NCTC11351	1	0	1	2	0	0	0	2	1	4	1
Helicobacter_pylori	GTDB	GCF_900478295.1	bacteria	Campylobacterota	https://ftp.ncbi.nlm.nih.gov/genomes/all/GCF/900/478/295/GCF_900478295.1_35377_D02	1	0	1	1	0	0	0	1	0	0	0
Leptospira_interrogans	GTDB	GCF_900156205.1	bacteria	Spirochaetota	https://ftp.ncbi.nlm.nih.gov/genomes/all/GCF/900/156/205/GCF_900156205.1_IMG-taxon_2681812812_annotated_assembly	1	0	7	3	0	0	0	5	1	8	2
Treponema_D_berlinense	GTDB	GCF_900167025.1	bacteria	Spirochaetota	https://ftp.ncbi.nlm.nih.gov/genomes/all/GCF/900/167/025/GCF_900167025.1_IMG-taxon_2582581319_annotated_assembly	2	0	2	4	0	0	0	1	0	1	1
Akkermansia_muciniphila	GTDB	GCF_000020225.1	bacteria	Verrucomicrobiota	https://ftp.ncbi.nlm.nih.gov/genomes/all/GCF/000/020/225/GCF_000020225.1_ASM2022v1	1	0	2	2	0	0	0	3	0	0	0
QWPT01	GTDB	GCA_003671075.1	bacteria	Planctomycetota	https://ftp.ncbi.nlm.nih.gov/genomes/all/GCA/003/671/075/GCA_003671075.1_ASM367107v1	1	0	0	3	0	0	0	5	2	3	1
Rubripirellula_obstinata	GTDB	GCF_001642955.1	bacteria	Planctomycetota	https://ftp.ncbi.nlm.nih.gov/genomes/all/GCF/001/642/955/GCF_001642955.1_ASM164295v1	0	0	2	3	0	0	0	7	1	4	3
UBA10133	GTDB	GCA_003531665.1	bacteria	Patescibacteria	https://ftp.ncbi.nlm.nih.gov/genomes/all/GCA/003/531/665/GCA_003531665.1_ASM353166v1	0	0	1	1	0	0	0	3	0	4	1
UBA9973	GTDB	GCA_000999465.1	bacteria	Patescibacteria	https://ftp.ncbi.nlm.nih.gov/genomes/all/GCA/000/999/465/GCA_000999465.1_ASM99946v1	0	0	1	1	0	0	0	0	0	0	1
HOT_345	GTDB	GCA_013333295.2	bacteria	Patescibacteria	https://ftp.ncbi.nlm.nih.gov/genomes/all/GCA/013/333/295/GCA_013333295.2_ASM1333329v2	1	0	1	1	0	0	0	1	0	1	0
Sediminibacterium_salmoneum	GTDB	GCF_000511175.1	bacteria	Bacteroidota	https://ftp.ncbi.nlm.nih.gov/genomes/all/GCF/000/511/175/GCF_000511175.1_ASM51117v1	0	0	2	4	0	0	0	3	0	2	2
Prevotella_melaninogenica	GTDB	GCF_000144405.1	bacteria	Bacteroidota	https://ftp.ncbi.nlm.nih.gov/genomes/all/GCF/000/144/405/GCF_000144405.1_ASM14440v1	0	0	1	2	0	0	0	0	0	0	1
Flavobacterium_aquatile	GTDB	GCF_000757385.1	bacteria	Bacteroidota	https://ftp.ncbi.nlm.nih.gov/genomes/all/GCF/000/757/385/GCF_000757385.1_ASM75738v1	0	0	2	6	0	0	0	2	0	2	3
Methanococcus_vannielii	GTDB	GCF_000017165.1	archeaea	Methanococci	https://ftp.ncbi.nlm.nih.gov/genomes/all/GCF/000/017/165/GCF_000017165.1_ASM1716v1	1	1	6	1	0	0	1	2	0	0	1
Methanobrevibacter_A_smithii	GTDB	GCF_000016525.1	archeaea	Methanobacteriota	https://ftp.ncbi.nlm.nih.gov/genomes/all/GCF/000/016/525/GCF_000016525.1_ASM1652v1	1	1	6	1	0	0	1	4	0	0	3
Methanothermobacter_thermautotrophicus	GTDB	GCF_027554905.1	archeaea	Methanobacteriota	https://ftp.ncbi.nlm.nih.gov/genomes/all/GCF/027/554/905/GCF_027554905.1_ASM2755490v1	1	1	6	1	0	0	1	2	0	0	2
Hadarchaeum_yellowstonense	GTDB	GCA_001515205.2	archeaea	Hadarchaeota	https://ftp.ncbi.nlm.nih.gov/genomes/all/GCA/001/515/205/GCA_001515205.2_ASM151520v2	1	1	0	0	0	0	1	1	0	0	1
Thermococcus_celer	GTDB	GCF_002214365.1	archeaea	Thermococci	https://ftp.ncbi.nlm.nih.gov/genomes/all/GCF/002/214/365/GCF_002214365.1_ASM221436v1	0	1	1	0	0	0	1	3	1	1	0
Thalassarchaeum	GTDB	GCA_003193925.1	archeaea	Poseidoniia	https://ftp.ncbi.nlm.nih.gov/genomes/all/GCA/003/193/925/GCA_003193925.1_ASM319392v1	1	1	1	2	0	0	1	0	1	0	0
Methanomethylophilus_alvus	GTDB	GCF_000300255.2	archeaea	Thermoplasmatota	https://ftp.ncbi.nlm.nih.gov/genomes/all/GCF/000/300/255/GCF_000300255.2_ASM30025v2	1	1	6	1	0	0	1	3	0	0	3
Thermoplasma_acidophilum	GTDB	GCF_000195915.1	archeaea	Thermoplasmatota	https://ftp.ncbi.nlm.nih.gov/genomes/all/GCF/000/195/915/GCF_000195915.1_ASM19591v1	1	1	6	1	0	0	1	3	2	0	0
Ferroplasma_acidarmanus	GTDB	GCF_002078355.1	archeaea	Thermoplasmatota	https://ftp.ncbi.nlm.nih.gov/genomes/all/GCF/002/078/355/GCF_002078355.1_ASM207835v1	1	1	6	1	0	0	1	1	0	0	2
Picrophilus_oshimae	GTDB	GCF_000008265.1	archeaea	Thermoplasmatota	https://ftp.ncbi.nlm.nih.gov/genomes/all/GCF/000/008/265/GCF_000008265.1_ASM826v1	1	1	6	1	0	0	1	2	0	0	1
Archaeoglobus_fulgidus	GTDB	GCF_000008665.1	archeaea	Archaeoglobi	https://ftp.ncbi.nlm.nih.gov/genomes/all/GCF/000/008/665/GCF_000008665.1_ASM866v1	2	1	7	2	0	0	1	4	0	1	1
Haloarcula_vallismortis	GTDB	GCF_000337775.1	archeaea	Halobacteria	https://ftp.ncbi.nlm.nih.gov/genomes/all/GCF/000/337/775/GCF_000337775.1_ASM33777v1	1	1	7	1	0	0	1	14	1	0	0
Halorubrum_saccharovorum	GTDB	GCF_000337915.1	archeaea	Halobacteria	https://ftp.ncbi.nlm.nih.gov/genomes/all/GCF/000/337/915/GCF_000337915.1_ASM33791v1	1	1	2	1	0	0	1	9	0	1	0
Methanoregula_boonei	GTDB	GCF_000017625.1	archeaea	Methanomicrobia	https://ftp.ncbi.nlm.nih.gov/genomes/all/GCF/000/017/625/GCF_000017625.1_ASM1762v1	1	1	6	1	0	0	1	1	0	2	3
Methanosarcina_barkeri	GTDB	GCF_000970025.1	archeaea	Methanosarcinia	https://ftp.ncbi.nlm.nih.gov/genomes/all/GCF/000/970/025/GCF_000970025.1_ASM97002v1	2	1	6	1	0	0	1	21	2	1	6
Heimdallarchaeum_endolithica	GTDB	GCA_021513715.1	archeaea	Asgardarchaeota	https://ftp.ncbi.nlm.nih.gov/genomes/all/GCA/021/513/715/GCA_021513715.1_ASM2151371v1	1	1	0	1	0	0	1	5	0	1	1
Prometheoarchaeum_syntrophicum	GTDB	GCF_008000775.2	archeaea	Asgardarchaeota	https://ftp.ncbi.nlm.nih.gov/genomes/all/GCF/008/000/775/GCF_008000775.2_ASM800077v2	1	1	0	1	0	0	0	15	0	0	5
Pyrobaculum_aerophilum	GTDB	GCF_000007225.1	archeaea	Thermoproteota	https://ftp.ncbi.nlm.nih.gov/genomes/all/GCF/000/007/225/GCF_000007225.1_ASM722v1	0	1	8	0	0	0	0	6	0	1	1
Metallosphaera_hakonensis	GTDB	GCF_003201675.2	archeaea	Thermoproteota	https://ftp.ncbi.nlm.nih.gov/genomes/all/GCF/003/201/675/GCF_003201675.2_ASM320167v2	0	1	6	1	0	0	1	7	0	0	0
Saccharolobus_shibatae	GTDB	GCF_019175345.1	archeaea	Thermoproteota	https://ftp.ncbi.nlm.nih.gov/genomes/all/GCF/019/175/345/GCF_019175345.1_ASM1917534v1	0	1	7	1	0	0	1	7	0	0	3
Hecatella_orcuttiae	GTDB	GCF_002009985.1	archeaea	Thermoproteota	https://ftp.ncbi.nlm.nih.gov/genomes/all/GCF/002/009/985/GCF_002009985.1_ASM200998v2	1	1	2	0	0	0	1	9	0	1	0
Nitrosopumilus_maritimus	GTDB	GCF_000018465.1	archeaea	Thermoproteota	https://ftp.ncbi.nlm.nih.gov/genomes/all/GCF/000/018/465/GCF_000018465.1_ASM1846v1	1	1	6	0	0	0	1	1	0	3	4
Nitrosopumilus_piranensis	GTDB	GCF_000875775.1	archeaea	Thermoproteota	https://ftp.ncbi.nlm.nih.gov/genomes/all/GCF/000/875/775/GCF_000875775.1_ASM87577v1	1	1	6	0	0	0	1	1	0	2	3
GLR71	GTDB	GCA_023134675.1	archeaea	EX4484-52	https://ftp.ncbi.nlm.nih.gov/genomes/all/GCA/023/134/675/GCA_023134675.1_ASM2313467v1	0	1	1	0	0	0	0	4	1	1	1
JACQIF01	GTDB	GCA_016432325.1	archeaea	Aenigmatarchaeia	https://ftp.ncbi.nlm.nih.gov/genomes/all/GCA/016/432/325/GCA_016432325.1_ASM1643232v1	0	1	1	1	0	0	1	2	0	5	0
1_14_0_10_32_24	GTDB	GCA_018655525.1	archeaea	Nanoarchaeia	https://ftp.ncbi.nlm.nih.gov/genomes/all/GCA/018/655/525/GCA_018655525.1_ASM1865552v1	0	1	1	0	0	0	0	0	0	0	0
Nanobdella_aerobiophila	GTDB	GCF_023169545.1	archeaea	Nanoarchaeota	https://ftp.ncbi.nlm.nih.gov/genomes/all/GCF/023/169/545/GCF_023169545.1_ASM2316954v1	0	1	1	1	0	0	0	0	0	0	2
Parvarchaeum_tengchongense	GTDB	GCA_025920205.1	archeaea	Nanoarchaeota	https://ftp.ncbi.nlm.nih.gov/genomes/all/GCA/025/920/205/GCA_025920205.1_ASM2592020v1	0	1	1	0	0	0	0	4	0	2	0
VGJJ01	GTDB	GCA_016699555.1	archeaea	Iainarchaeota	https://ftp.ncbi.nlm.nih.gov/genomes/all/GCA/016/699/555/GCA_016699555.1_ASM1669955v1	0	1	1	0	0	0	1	3	0	3	1
Mancarchaeum_acidiphilum	GTDB	GCF_002214165.1	archeaea	Micrarchaeota	https://ftp.ncbi.nlm.nih.gov/genomes/all/GCF/002/214/165/GCF_002214165.1_ASM221416v1	1	1	1	1	0	0	1	3	0	0	2
Micrarchaeum_A	GTDB	GCF_016806735.1	archeaea	Micrarchaeota	https://ftp.ncbi.nlm.nih.gov/genomes/all/GCF/016/806/735/GCF_016806735.1_ASM1680673v1	1	1	1	1	0	0	0	1	1	0	1
WALD01	GTDB	GCA_018897475.1	archeaea	Altiarchaeia	https://ftp.ncbi.nlm.nih.gov/genomes/all/GCA/018/897/475/GCA_018897475.1_ASM1889747v1	1	1	1	1	0	0	1	6	0	1	0
Batrachochytrium_dendrobatidis	NCBI	GCF_000203795.2	fungi	Chytridiomycota	https://ftp.ncbi.nlm.nih.gov/genomes/all/GCF/000/203/795/GCF_000203795.2_v1.1	4	1	1	2	0	1	0	4	2	4	3
Spizellomyces_punctatus	NCBI	GCF_000182565.1	fungi	Chytridiomycota	https://ftp.ncbi.nlm.nih.gov/genomes/all/GCF/000/182/565/GCF_000182565.1_S_punctatus_V1	5	1	4	1	0	1	0	5	3	9	2
Fimicolochytrium_jonesii	NCBI	GCF_025526975.1	fungi	Chytridiomycota	https://ftp.ncbi.nlm.nih.gov/genomes/all/GCF/025/526/975/GCF_025526975.1_Fimjon1	5	2	2	1	0	1	0	7	5	6	4
Piromyces_finnis	NCBI	GCA_002104945.1	fungi	Neocallimastigomycota	https://ftp.ncbi.nlm.nih.gov/genomes/all/GCA/002/104/945/GCA_002104945.1_Piromyces_sp._finnis_v3.0	4	2	1	0	1	2	0	7	2	0	6
Neocallimastix_californiae	NCBI	GCA_002104975.1	fungi	Neocallimastigomycota	https://ftp.ncbi.nlm.nih.gov/genomes/all/GCA/002/104/975/GCA_002104975.1_Neocallimastix_sp._G1_v1.0	6	4	2	1	1	3	0	9	2	1	6
Anaeromyces_robustus	NCBI	GCA_002104895.1	fungi	Neocallimastigomycota	https://ftp.ncbi.nlm.nih.gov/genomes/all/GCA/002/104/895/GCA_002104895.1_Anaeromyces_sp._S4_v1.0	5	2	1	1	1	2	0	7	3	1	6
Coelomomyces_lativittatus	NCBI	GCA_026937265.1	fungi	Blastocladiomycota	https://ftp.ncbi.nlm.nih.gov/genomes/all/GCA/026/937/265/GCA_026937265.1_CoeloLatMeio_1.0_UCR	4	1	1	1	0	1	0	3	2	1	1
Blastocladiella_emersonii	NCBI	GCA_025594325.1	fungi	Blastocladiomycota	https://ftp.ncbi.nlm.nih.gov/genomes/all/GCA/025/594/325/GCA_025594325.1_blem_2022	4	1	1	4	1	1	0	8	4	2	1
Allomyces_macrogynus	NCBI	GCA_000151295.1	fungi	Blastocladiomycota	https://ftp.ncbi.nlm.nih.gov/genomes/all/GCA/000/151/295/GCA_000151295.1_A_macrogynus_V3	8	2	2	7	2	2	0	9	6	6	0
Paramicrosporidium_saccamoebae	NCBI	GCA_002794465.1	fungi	Cryptomycota	https://ftp.ncbi.nlm.nih.gov/genomes/all/GCA/002/794/465/GCA_002794465.1_KSL3_v6	3	1	1	2	0	0	0	3	1	2	1
Rozella_allomycis	NCBI	GCA_000442015.1	fungi	Cryptomycota	https://ftp.ncbi.nlm.nih.gov/genomes/all/GCA/000/442/015/GCA_000442015.1_Rozella_k41_t100	3	1	1	4	0	1	0	1	2	1	2
Vairimorpha_necatrix	NCBI	GCF_036630325.1	fungi	Microsporidia	https://ftp.ncbi.nlm.nih.gov/genomes/all/GCF/036/630/325/GCF_036630325.1_ASM3663032v1	2	1	1	0	0	0	0	1	0	0	0
Encephalitozoon_intestinalis	NCBI	GCF_000146465.1	fungi	Microsporidia	https://ftp.ncbi.nlm.nih.gov/genomes/all/GCF/000/146/465/GCF_000146465.1_ASM14646v1	2	1	1	0	0	0	0	2	0	0	0
Encephalitozoon_cuniculi	NCBI	GCF_000091225.2	fungi	Microsporidia	https://ftp.ncbi.nlm.nih.gov/genomes/all/GCF/000/091/225/GCF_000091225.2_ASM9122v2	2	1	1	0	0	0	0	2	0	0	0
Saccharomyces_cerevisiae	NCBI	GCF_000146045.2	fungi	Ascomycota	https://ftp.ncbi.nlm.nih.gov/genomes/all/GCF/000/146/045/GCF_000146045.2_R64	3	1	2	2	1	1	0	5	1	2	2
Candida_dubliniensis	NCBI	GCF_000026945.1	fungi	Ascomycota	https://ftp.ncbi.nlm.nih.gov/genomes/all/GCF/000/026/945/GCF_000026945.1_ASM2694v1	4	1	4	2	1	1	0	6	1	2	3
Candida_auris	NCBI	GCF_003013715.1	fungi	Ascomycota	https://ftp.ncbi.nlm.nih.gov/genomes/all/GCF/003/013/715/GCF_003013715.1_ASM301371v2	4	1	2	2	1	1	0	7	2	2	1
Malassezia_japonica	NCBI	GCF_029542785.1	fungi	Basidiomycota	https://ftp.ncbi.nlm.nih.gov/genomes/all/GCF/029/542/785/GCF_029542785.1_ASM2954278v1	2	1	2	0	1	0	0	8	2	3	3
Kwoniella_bestiolae	NCBI	GCF_000512585.2	fungi	Basidiomycota	https://ftp.ncbi.nlm.nih.gov/genomes/all/GCF/000/512/585/GCF_000512585.2_ASM51258v3	3	1	2	0	1	0	0	3	2	6	9
Kwoniella_botswanensis	NCBI	GCF_036426115.1	fungi	Basidiomycota	https://ftp.ncbi.nlm.nih.gov/genomes/all/GCF/036/426/115/GCF_036426115.1_ASM3642611v1	3	1	2	0	1	0	0	4	1	11	5
Tieghemiomyces_parasiticus	NCBI	GCA_027575765.1	fungi	Zoopagomycota	https://ftp.ncbi.nlm.nih.gov/genomes/all/GCA/027/575/765/GCA_027575765.1_UCR_TipaRSA861_1.0	6	2	2	1	2	2	0	13	8	2	7
Martensiomyces_pterosporus	NCBI	GCA_025201845.1	fungi	Zoopagomycota	https://ftp.ncbi.nlm.nih.gov/genomes/all/GCA/025/201/845/GCA_025201845.1_Marpt1	3	1	2	1	1	1	0	3	3	4	10
Linderina_pennispora	NCBI	GCF_002104995.1	fungi	Zoopagomycota	https://ftp.ncbi.nlm.nih.gov/genomes/all/GCF/002/104/995/GCF_002104995.1_Linpe1	4	1	2	1	1	1	0	8	2	4	4
Cokeromyces_recurvatus	NCBI	GCF_025118155.1	fungi	Mucoromycota	https://ftp.ncbi.nlm.nih.gov/genomes/all/GCF/025/118/155/GCF_025118155.1_Cokrec1	4	2	3	3	1	1	0	7	2	3	4
Halteromyces_radiatus	NCBI	GCF_025201355.1	fungi	Mucoromycota	https://ftp.ncbi.nlm.nih.gov/genomes/all/GCF/025/201/355/GCF_025201355.1_Halrad1	3	2	2	3	1	1	0	12	3	4	3
Radiomyces_spectabilis	NCBI	GCF_025331425.1	fungi	Mucoromycota	https://ftp.ncbi.nlm.nih.gov/genomes/all/GCF/025/331/425/GCF_025331425.1_Radspe1	4	2	3	3	1	1	0	12	5	3	5
Geosiphon_pyriformis	NCBI	GCA_016748015.1	fungi	Glomeromycota	https://ftp.ncbi.nlm.nih.gov/genomes/all/GCA/016/748/015/GCA_016748015.1_ASM1674801v1	4	1	2	2	0	0	0	9	2	6	4
Diversispora_epigaea	NCBI	GCA_003547095.1	fungi	Glomeromycota	https://ftp.ncbi.nlm.nih.gov/genomes/all/GCA/003/547/095/GCA_003547095.1_Glomus_Soap2_v3.1.nr.fa	5	1	3	2	1	1	0	8	3	6	3
Rhizophagus_irregularis	NCBI	GCF_026210795.1	fungi	Glomeromycota	https://ftp.ncbi.nlm.nih.gov/genomes/all/GCF/026/210/795/GCF_026210795.1_ASM2621079v1	4	1	3	1	1	1	0	11	4	3	6
Priapulus_caudatus	NCBI	GCF_000485595.1	animal	Priapulida	https://ftp.ncbi.nlm.nih.gov/genomes/all/GCF/000/485/595/GCF_000485595.1_Priapulus_caudatus-5.0.1	5	1	1	3	1	1	0	6	5	1	4
Paramacrobiotus_metropolitanus	NCBI	GCF_019649055.1	animal	Tardigrada	https://ftp.ncbi.nlm.nih.gov/genomes/all/GCF/019/649/055/GCF_019649055.1_Prichtersi_v1.0	6	1	1	2	1	0	0	9	2	5	3
Ramazzottius_varieornatus	NCBI	GCA_001949185.1	animal	Tardigrada	https://ftp.ncbi.nlm.nih.gov/genomes/all/GCA/001/949/185/GCA_001949185.1_Rvar_4.0	7	1	1	2	1	0	0	9	3	6	5
Hypsibius_exemplaris	NCBI	GCA_002082055.1	animal	Tardigrada	https://ftp.ncbi.nlm.nih.gov/genomes/all/GCA/002/082/055/GCA_002082055.1_nHd_3.1	5	1	1	2	1	0	0	5	3	6	4
Rhipicephalus_microplus	NCBI	GCF_013339725.1	animal	Arthropoda	https://ftp.ncbi.nlm.nih.gov/genomes/all/GCF/013/339/725/GCF_013339725.1_ASM1333972v1	4	1	2	3	1	1	0	20	10	5	5
Folsomia_candida	NCBI	GCF_002217175.1	animal	Arthropoda	https://ftp.ncbi.nlm.nih.gov/genomes/all/GCF/002/217/175/GCF_002217175.1_ASM221717v1	13	1	1	2	1	1	0	23	31	10	6
Drosophila_melanogaster	NCBI	GCF_000001215.4	animal	Arthropoda	https://ftp.ncbi.nlm.nih.gov/genomes/all/GCF/000/001/215/GCF_000001215.4_Release_6_plus_ISO1_MT	6	2	1	2	1	1	0	4	3	3	4
Dimorphilus_gyrociliatus	NCBI	GCA_904063045.1	animal	Annelida	https://ftp.ncbi.nlm.nih.gov/genomes/all/GCA/904/063/045/GCA_904063045.1_Dgyrociliatus_assembly	5	1	1	3	1	1	0	12	2	2	13
Helobdella_robusta	NCBI	GCF_000326865.2	animal	Annelida	https://ftp.ncbi.nlm.nih.gov/genomes/all/GCF/000/326/865/GCF_000326865.2_Helobdella_robusta_v1.0	5	1	1	3	1	1	0	11	3	10	4
Capitella_teleta	NCBI	GCA_000328365.1	animal	Annelida	https://ftp.ncbi.nlm.nih.gov/genomes/all/GCA/000/328/365/GCA_000328365.1_Capca1	6	1	1	3	1	1	0	19	9	21	7
Membranipora_membranacea	Download	/	animal	Bryozoa	https://www.ebi.ac.uk/ena/browser/view/PRJEB47372	9	2	4	2	2	1	0	27	5	7	17
Watersipora_subatra	NCBI	GCF_963576615.1	animal	Bryozoa	https://ftp.ncbi.nlm.nih.gov/genomes/all/GCF/963/576/615/GCF_963576615.1_tzWatSuba1.1	5	1	1	2	1	1	0	18	3	2	4
Octopus_bimaculoides	NCBI	GCF_001194135.2	animal	Mollusca	https://ftp.ncbi.nlm.nih.gov/genomes/all/GCF/001/194/135/GCF_001194135.2_ASM119413v2	5	1	1	3	1	1	0	9	5	2	8
Pomacea_canaliculata	NCBI	GCF_003073045.1	animal	Mollusca	https://ftp.ncbi.nlm.nih.gov/genomes/all/GCF/003/073/045/GCF_003073045.1_ASM307304v1	5	1	1	3	1	1	0	13	2	6	10
Mya_arenaria	NCBI	GCF_026914265.1	animal	Mollusca	https://ftp.ncbi.nlm.nih.gov/genomes/all/GCF/026/914/265/GCF_026914265.1_ASM2691426v1	7	1	2	3	2	2	0	21	2	5	7
Phoronis_australis	Download	/	animal	Phoronida	https://marinegenomics.oist.jp/pau_v2/viewer/download?project_id=51	5	1	1	3	1	0	0	20	3	5	7
Lingula_anatina	NCBI	GCF_001039355.2	animal	Brachiopoda	https://ftp.ncbi.nlm.nih.gov/genomes/all/GCF/001/039/355/GCF_001039355.2_LinAna2.0	6	2	1	3	2	1	0	41	3	14	10
Notospermus_geniculatus	Download	/	animal	Nemertea	https://marinegenomics.oist.jp/nge_v2/viewer/download?project_id=52	6	2	1	5	2	1	0	34	4	16	13
Lineus_longissimus	Ensembl	/	animal	Nemertea	https://metazoa.ensembl.org/Lineus_longissimus_gca910592395v2/Info/Index	13	1	3	4	1	2	0	40	5	4	8
Macrostomum_lignano	NCBI	GCA_002269645.1	animal	Platyhelminthes	https://ftp.ncbi.nlm.nih.gov/genomes/all/GCA/002/269/645/GCA_002269645.1_Mlig_3_7	11	2	4	6	2	3	0	22	7	12	5
Schistosoma_haematobium	NCBI	GCF_000699445.3	animal	Platyhelminthes	https://ftp.ncbi.nlm.nih.gov/genomes/all/GCF/000/699/445/GCF_000699445.3_UoM_Shae.V3	5	1	1	1	1	1	0	3	0	3	1
Echinococcus_granulosus	NCBI	GCF_000524195.1	animal	Platyhelminthes	https://ftp.ncbi.nlm.nih.gov/genomes/all/GCF/000/524/195/GCF_000524195.1_ASM52419v1	4	1	1	1	0	0	0	3	0	2	1
Trichinella_spiralis	NCBI	GCF_000181795.1	animal	Nematoda	https://ftp.ncbi.nlm.nih.gov/genomes/all/GCF/000/181/795/GCF_000181795.1_Trichinella_spiralis-3.7.1	4	1	1	1	1	0	0	5	3	3	5
Necator_americanus	NCBI	GCF_031761385.1	animal	Nematoda	https://ftp.ncbi.nlm.nih.gov/genomes/all/GCF/031/761/385/GCF_031761385.1_Nec_am_Ar_1.0	5	1	1	2	1	1	0	10	0	4	7
Caenorhabditis_elegans	NCBI	GCF_000002985.6	animal	Nematoda	https://ftp.ncbi.nlm.nih.gov/genomes/all/GCF/000/002/985/GCF_000002985.6_WBcel235	5	1	1	2	1	1	0	8	3	1	8
Symsagittifera_roscoffensis	NCBI	GCF_963678635.1	animal	Xenacoelomorpha	https://ftp.ncbi.nlm.nih.gov/genomes/all/GCF/963/678/635/GCF_963678635.1_txSymRosc1.1	10	1	1	3	0	1	0	11	4	5	2
Hofstenia_miamia	Ensembl	/	animal	Xenacoelomorpha	https://metazoa.ensembl.org/Hofstenia_miamia/Info/Index	10	1	1	3	1	1	0	17	7	6	7
Pomphorhynchus_laevis	NCBI	GCA_012934845.2	animal	Acanthocephala	https://ftp.ncbi.nlm.nih.gov/genomes/all/GCA/012/934/845/GCA_012934845.2_ASM1293484v2	5	2	1	1	0	1	0	4	0	4	2
Seison_nebaliae	NCBI	GCA_023231475.1	animal	Rotifera	https://ftp.ncbi.nlm.nih.gov/genomes/all/GCA/023/231/475/GCA_023231475.1_GA2.2	5	1	1	1	1	1	0	6	3	7	6
Brachionus_calyciflorus	NCBI	GCA_905250105.1	animal	Rotifera	https://ftp.ncbi.nlm.nih.gov/genomes/all/GCA/905/250/105/GCA_905250105.1_Bc_PSC1_reference_genomic_v1	5	1	1	2	1	1	0	12	2	2	6
Adineta_vaga	Ensembl	/	animal	Rotifera	https://metazoa.ensembl.org/Adineta_vaga/Info/Index	11	4	1	4	2	2	0	62	15	13	24
Beroe_ovata	Download	/	animal	Ctenophora	http://ryanlab.whitney.ufl.edu/bovadb/	4	1	1	2	1	1	0	6	2	3	4
Mnemiopsis_leidyi	Download	/	animal	Ctenophora	https://www.ebi.ac.uk/ena/browser/view/GCA_048537945.1?show=chromosomes	5	1	1	1	1	1	0	9	3	3	13
Bolinopsis_microptera	NCBI	GCF_026151205.1	animal	Ctenophora	https://ftp.ncbi.nlm.nih.gov/genomes/all/GCF/026/151/205/GCF_026151205.1_MBARI_Bmic_1.0	6	1	1	2	2	1	0	7	4	4	9
Dysidea_avara	NCBI	GCF_963678975.1	animal	Porifera	https://ftp.ncbi.nlm.nih.gov/genomes/all/GCF/963/678/975/GCF_963678975.1_odDysAvar1.4	4	2	1	2	1	1	0	14	2	7	3
Sycon_ciliatum	NCBI	GCF_964019385.1	animal	Porifera	https://ftp.ncbi.nlm.nih.gov/genomes/all/GCF/964/019/385/GCF_964019385.1_ocSycCili1.1	4	1	1	4	1	0	0	10	5	0	3
Oscarella_lobularis	NCBI	GCF_947507565.1	animal	Porifera	https://ftp.ncbi.nlm.nih.gov/genomes/all/GCF/947/507/565/GCF_947507565.1_ooOscLobu1.1	5	1	3	2	1	0	0	8	3	7	7
Hoilungia_hongkongensis	Download	/	animal	Placozoa	https://bitbucket.org/molpalmuc/hoilungia-genome/src/master/sequences/	5	0	1	3	2	1	0	7	3	2	3
Trichoplax_adhaerens	NCBI	GCF_000150275.1	animal	Placozoa	https://ftp.ncbi.nlm.nih.gov/genomes/all/GCF/000/150/275/GCF_000150275.1_v1.0	6	1	0	5	1	1	0	11	3	2	4
Acropora_millepora	NCBI	GCF_013753865.1	animal	Cnidaria	https://ftp.ncbi.nlm.nih.gov/genomes/all/GCF/013/753/865/GCF_013753865.1_Amil_v2.1	5	1	2	2	1	1	0	23	7	12	19
Hydra_vulgaris	NCBI	GCF_038396675.1	animal	Cnidaria	https://ftp.ncbi.nlm.nih.gov/genomes/all/GCF/038/396/675/GCF_038396675.1_HydraT2T_AEP	4	1	1	2	1	1	0	7	6	5	7
Rhopilema_esculentum	NCBI	GCF_013076305.1	animal	Cnidaria	https://ftp.ncbi.nlm.nih.gov/genomes/all/GCF/013/076/305/GCF_013076305.1_ASM1307630v1	5	1	0	2	1	1	0	10	3	8	7
Branchiostoma_lanceolatum	Ensembl	/	animal	Cephalochordata	https://metazoa.ensembl.org/Branchiostoma_lanceolatum/Info/Index	4	1	1	2	0	0	0	19	8	26	10
Saccoglossus_kowalevskii	NCBI	GCF_000003605.2	animal	Hemichordata	https://ftp.ncbi.nlm.nih.gov/genomes/all/GCF/000/003/605/GCF_000003605.2_Skow_1.1	5	1	1	3	1	1	0	21	8	32	18
Schizocardium_californicum	Download	/	animal	Hemichordata	https://figshare.com/articles/dataset/Schizocardium_californicum/25816303	5	3	1	3	1	1	0	55	16	46	23
Ptychodera_flava	Download	/	animal	Hemichordata	https://figshare.com/articles/dataset/Ptychodera_flava/25778394	5	1	1	3	1	0	0	72	18	58	33
Holothuria_leucospilota	NCBI	GCA_029531755.1	animal	Echinodermata	https://ftp.ncbi.nlm.nih.gov/genomes/all/GCA/029/531/755/GCA_029531755.1_CAS_HOLleu_V1	5	2	1	3	1	1	0	36	8	25	9
Asterias_rubens	NCBI	GCF_902459465.1	animal	Echinodermata	https://ftp.ncbi.nlm.nih.gov/genomes/all/GCF/902/459/465/GCF_902459465.1_eAstRub1.3	6	1	1	4	1	0	0	17	10	20	15
Lytechinus_pictus	NCBI	GCF_037042905.1	animal	Echinodermata	https://ftp.ncbi.nlm.nih.gov/genomes/all/GCF/037/042/905/GCF_037042905.1_Lp3.0	5	2	1	2	1	1	0	25	4	28	17
Ciona_savignyi	Aniseed	/	animal	Urochordata	https://www.aniseed.fr/aniseed/download/download_data	2	1	1	3	1	0	0	6	1	2	5
Molgula_oculata	Aniseed	/	animal	Urochordata	https://www.aniseed.fr/aniseed/download/download_data	4	1	1	3	0	0	0	21	3	3	7
Botryllus_schlosseri	Aniseed	/	animal	Urochordata	https://www.aniseed.fr/aniseed/download/download_data	3	1	0	2	3	1	0	12	0	3	7
Halocynthia_roretzi	Aniseed	/	animal	Urochordata	https://www.aniseed.fr/aniseed/download/download_data	3	1	0	3	1	1	0	45	2	1	7
Petromyzon_marinus	NCBI	GCF_010993605.1	animal	Vertebrata	https://ftp.ncbi.nlm.nih.gov/genomes/all/GCF/010/993/605/GCF_010993605.1_kPetMar1.pri	5	1	1	3	1	1	0	14	4	4	4
Eptatretus_burgeri	Ensembl	/	animal	Vertebrata	https://mart.ensembl.org/Eptatretus_burgeri/Info/Index?db=core	9	1	1	4	1	6	0	12	9	2	2
Danio_rerio	NCBI	GCF_000002035.6	animal	Vertebrata	https://ftp.ncbi.nlm.nih.gov/genomes/all/GCF/000/002/035/GCF_000002035.6_GRCz11	6	1	2	7	1	2	0	19	8	5	5
Xenopus_tropicalis	NCBI	GCF_000004195.4	animal	Vertebrata	https://ftp.ncbi.nlm.nih.gov/genomes/all/GCF/000/004/195/GCF_000004195.4_UCB_Xtro_10.0	5	1	1	2	1	1	0	13	5	3	4
Gallus_gallus	NCBI	GCF_016699485.2	animal	Vertebrata	https://ftp.ncbi.nlm.nih.gov/genomes/all/GCF/016/699/485/GCF_016699485.2_bGalGal1.mat.broiler.GRCg7b	5	1	1	3	1	1	0	7	5	4	5
Homo_sapiens	NCBI	GCF_000001405.40	animal	Vertebrata	https://ftp.ncbi.nlm.nih.gov/genomes/all/GCF/000/001/405/GCF_000001405.40_GRCh38.p14	6	3	0	3	1	1	0	8	6	4	3
Mus_musculus	NCBI	GCF_000001635.27	animal	Vertebrata	https://ftp.ncbi.nlm.nih.gov/genomes/all/GCF/000/001/635/GCF_000001635.27_GRCm39	5	2	1	3	1	1	0	10	6	3	4
Cyanophora_paradoxa	Phytozome	/	plant	Glaucophyta	https://phycocosm.jgi.doe.gov/Cyapar1/Cyapar1.home.html	9	1	4	7	0	1	0	22	11	3	4
Cyanidioschyzon_merolae	NCBI	GCF_000091205.1	plant	Rhodophyta	https://ftp.ncbi.nlm.nih.gov/genomes/all/GCF/000/091/205/GCF_000091205.1_ASM9120v1	2	1	3	5	0	0	0	11	3	3	2
Gracilariopsis_chorda	NCBI	GCA_003194525.1	plant	Rhodophyta	https://ftp.ncbi.nlm.nih.gov/genomes/all/GCA/003/194/525/GCA_003194525.1_GraCho1.0	2	1	4	5	0	1	0	17	1	4	6
Rhodosorus_marinus	NCBI	GCA_029953675.1	plant	Rhodophyta	https://ftp.ncbi.nlm.nih.gov/genomes/all/GCA/029/953/675/GCA_029953675.1_rmar_v1	3	1	3	8	0	0	0	13	1	2	8
Prasinoderma_coloniale	Download	/	plant	Prasinodermophyta	https://ftp.cngb.org/pub/CNSA/data2/CNP0000924/CNS0223647/CNA0013964/	5	1	3	9	0	1	0	18	1	3	3
Micromonas_commoda	NCBI	GCF_000090985.2	plant	Chlorophyta	https://ftp.ncbi.nlm.nih.gov/genomes/all/GCF/000/090/985/GCF_000090985.2_ASM9098v2	5	1	5	12	0	2	0	23	5	4	5
Chloropicon_primus	NCBI	GCA_023205875.1	plant	Chlorophyta	https://ftp.ncbi.nlm.nih.gov/genomes/all/GCA/023/205/875/GCA_023205875.1_ASM2320587v1	3	1	3	6	0	1	0	15	1	3	8
Chlamydomonas_reinhardtii	NCBI	GCF_000002595.2	plant	Chlorophyta	https://ftp.ncbi.nlm.nih.gov/genomes/all/GCF/000/002/595/GCF_000002595.2_Chlamydomonas_reinhardtii_v5.5	6	1	4	12	0	1	0	24	4	4	5
Chlorella_vulgaris	NCBI	GCA_023343905.1	plant	Chlorophyta	https://ftp.ncbi.nlm.nih.gov/genomes/all/GCA/023/343/905/GCA_023343905.1_cvul	5	1	4	8	0	1	0	26	3	3	4
Klebsormidium_nitens	NCBI	GCA_000708835.1	plant	Charophyta	https://ftp.ncbi.nlm.nih.gov/genomes/all/GCA/000/708/835/GCA_000708835.1_ASM70883v1	6	1	3	8	0	1	0	25	4	4	8
Chara_braunii	NCBI	GCA_003427395.1	plant	Charophyta	https://ftp.ncbi.nlm.nih.gov/genomes/all/GCA/003/427/395/GCA_003427395.1_Cbr_1.0	6	1	2	6	0	1	0	14	2	3	3
Mesotaenium_endlicherianum	Download	/	plant	Charophyta	https://genome.jgi.doe.gov/portal/Mesen1_1/Mesen1_1.download.html	5	1	3	6	0	1	0	26	3	3	4
Isoetes_taiwanensis	Download	/	plant	Pteridophyte	https://genomevolution.org/coge/GenomeInfo.pl?gid=61511	5	2	7	13	0	0	0	42	2	5	3
Selaginella_kraussiana	Download	/	plant	Pteridophyte	https://sk.ccgg.fun/download	7	2	3	7	0	1	0	26	4	1	3
Anthoceros_angustus	Download	/	plant	Bryophyte	https://datadryad.org/stash/dataset/doi:10.5061/dryad.msbcc2ftv	4	1	3	8	0	1	0	16	1	3	3
Marchantia_paleacea	NCBI	GCA_014180765.2	plant	Bryophyte	https://ftp.ncbi.nlm.nih.gov/genomes/all/GCA/014/180/765/GCA_014180765.2_ASM1418076v2	4	1	3	6	0	1	0	16	3	4	4
Sphagnum_magellanicum	Phytozome	/	plant	Bryophyte	https://phytozome-next.jgi.doe.gov/info/Smagellanicum_v1_1	6	1	3	11	0	1	0	24	2	7	3
Physcomitrium_patens	NCBI	GCF_000002425.4	plant	Bryophyte	https://ftp.ncbi.nlm.nih.gov/genomes/all/GCF/000/002/425/GCF_000002425.4_Phypa_V3	4	6	3	8	0	1	0	27	5	2	2
Alsophila_spinulosa	Download	/	plant	Pteridophyte	https://fernbase.org/ftp/	4	1	2	4	0	2	0	30	2	3	3
Azolla_filiculoides	Download	/	plant	Pteridophyte	https://fernbase.org/ftp/	5	1	4	7	0	1	0	21	3	1	2
Welwitschia_mirabilis	Download	/	plant	Gymnosperm	https://datadryad.org/stash/dataset/doi:10.5061/dryad.ht76hdrdr	3	2	3	6	0	1	0	29	6	1	2
Taxus_chinensis	NCBI	GCA_019776745.2	plant	Gymnosperm	https://ftp.ncbi.nlm.nih.gov/genomes/all/GCA/019/776/745/GCA_019776745.2_Ta-2021	6	1	3	5	0	1	0	21	3	2	3
Cycas_panzhihuaensis	Download	/	plant	Gymnosperm	https://db.cngb.org/codeplot/datasets/PwRftGHfPs5qG3gE	4	1	3	5	0	1	0	34	5	1	5
Ginkgo_biloba	Download	/	plant	Gymnosperm	https://figshare.com/articles/dataset/annotation_of_Ginkgo_biloba/14759223	4	1	3	6	0	0	0	26	3	1	2
Amborella_trichopoda	NCBI	GCF_000471905.2	plant	Angiosperm	https://ftp.ncbi.nlm.nih.gov/genomes/all/GCF/000/471/905/GCF_000471905.2_AMTR1.0	5	2	4	7	0	1	0	26	3	2	2
Nymphaea_colorata	NCBI	GCF_008831285.2	plant	Angiosperm	https://ftp.ncbi.nlm.nih.gov/genomes/all/GCF/008/831/285/GCF_008831285.2_ASM883128v2	4	1	5	7	0	1	0	31	3	2	7
Oryza_sativa	Phytozome	/	plant	Angiosperm	https://phytozome-next.jgi.doe.gov/info/Osativa_v7_0	5	2	3	6	0	0	0	32	3	2	3
Solanum_lycopersicum	NCBI	GCF_000188115.5	plant	Angiosperm	https://ftp.ncbi.nlm.nih.gov/genomes/all/GCF/000/188/115/GCF_000188115.5_SL3.1	5	1	3	8	0	1	0	31	4	2	4
Arabidopsis_thaliana	Phytozome	/	plant	Angiosperm	https://phytozome-next.jgi.doe.gov/info/Athaliana_Araport11	4	3	3	6	0	1	0	37	3	1	5
Ceratophyllum_demersum	Download	/	plant	Angiosperm	https://genomevolution.org/CoGe/GenomeInfo.pl?gid=56572	6	2	3	8	0	1	0	32	1	3	4
Chloranthus_spicatus	Download	/	plant	Angiosperm	https://ftp.cngb.org/pub/CNSA/data3/CNP0001771/CNS0360341/CNA0020810/	3	1	3	6	0	1	0	29	4	1	2
Chimonanthus_salicifolius	Download	/	plant	Angiosperm	http://xhhuanglab.cn/data/Chimonanthus_salicifolius.html	3	2	3	10	0	1	0	32	4	1	6
Liriodendron_chinense	Download	/	plant	Angiosperm	https://figshare.com/articles/dataset/Re-annotation_of_the_em_Liriodendron_chinense_em_genome_identifies_novel_genes_and_improves_genome_annotation_quality/19984196	8	1	3	7	0	1	0	24	5	2	4

## Sheet: Table S4
Table S4: Domain architectures of each 2′-O-MTase family
MTase domain	Domain architectures	Counts
FtsJ	['FtsJ']	393
FtsJ	['FtsJ', 'DUF3381', 'Spb1_C']	115
FtsJ	['S4', 'FtsJ']	48
FtsJ	['G-patch', 'FtsJ', 'WW']	31
FtsJ	['FtsJ', 'FtsJ']	19
FtsJ	['G-patch', 'FtsJ']	18
FtsJ	['FtsJ', 'Spb1_C', 'Spb1_C']	5
FtsJ	['FtsJ', 'DUF3381']	4
FtsJ	['G-patch', 'FtsJ', 'mRNA_cap_enzyme', 'WW']	4
FtsJ	['FtsJ', 'TRAM']	3
FtsJ	['RRM_1', 'FtsJ']	3
FtsJ	['FtsJ', 'G-patch']	3
FtsJ	['RlmM_FDX', 'RLMM_N', 'FtsJ']	2
FtsJ	['FtsJ', 'Pkinase']	2
FtsJ	['FtsJ', 'G-patch', 'FtsJ']	2
FtsJ	['FtsJ', 'Ubiquitin_4']	2
FtsJ	['FtsJ', 'DUF3381', 'DUF3381', 'Spb1_C']	2
FtsJ	['SYF2', 'SYF2', 'FtsJ']	1
FtsJ	['FtsJ', 'G-patch', 'FtsJ', 'Ribosomal_L24e']	1
FtsJ	['G-patch', 'G-patch', 'FtsJ']	1
FtsJ	['FtsJ', 'GNT-I']	1
FtsJ	['FtsJ', 'Arf']	1
FtsJ	['Gp138_C', 'Gp138_C', 'Gp138_C', 'Gp138_C', 'Gp138_C', 'G-patch', 'FtsJ']	1
FtsJ	['FtsJ', 'SHS2_Rpb7-N', 'RNA_pol_Rbc25']	1
FtsJ	['DED', 'Death', 'FtsJ']	1
FtsJ	['FtsJ', 'Urm1']	1
FtsJ	['OST-HTH', 'FtsJ']	1
FtsJ	['Peptidase_S28', 'MRP-63', 'FtsJ']	1
FtsJ	['FtsJ', 'FtsJ', 'DUF3381', 'Spb1_C']	1
FtsJ	['E2F_TDP', 'DP', 'FtsJ']	1
FtsJ	['G-patch', 'FtsJ', 'mRNA_cap_enzyme']	1
FtsJ	['FtsJ', 'WW']	1
FtsJ	['G-patch', 'FtsJ', 'PTR2']	1
FtsJ	['Tfb4', 'Tfb4', 'G-patch', 'FtsJ', 'WW']	1
FtsJ	['FtsJ', 'PIG-S', 'zf-H2C2_2', 'zf-H2C2_2', 'zf-H2C2_2', 'Tubulin', 'Tubulin_C']	1
FtsJ	['ATP_bind_1', 'YdjM', 'FtsJ']	1
FtsJ	['S4', 'FtsJ', 'RRM_1', 'RRM_1']	1
FtsJ	['PPR', 'PPR', 'PPR', 'PPR', 'PPR', 'PPR', 'PPR', 'PPR', 'PPR', 'FtsJ']	1
FtsJ	['FtsJ', 'WD40', 'WD40', 'WD40', 'WD40', 'WD40']	1
FtsJ	['FtsJ', 'Transposase_24', 'Transposase_23']	1
Fibrillarin	['Fibrillarin']	189
Fibrillarin	['Fibrillarin', 'Rhodanese']	1
Fibrillarin	['NOP5NT', 'Nop', 'Fibrillarin']	1
Fibrillarin	['Retrotrans_gag', 'Fibrillarin']	1
Fibrillarin	['Fibrillarin', 'ATP-synt_G']	1
Fibrillarin	['Fibrillarin', 'DUF6589', 'Fibrillarin']	1
Fibrillarin	['Sulfotransfer_2', 'Fibrillarin']	1
TP_methylase	['TP_methylase']	382
TP_methylase	['TP_methylase', 'RsmI_C']	37
TP_methylase	['NAD_binding_7', 'Sirohm_synth_M', 'Sirohm_synth_C', 'TP_methylase']	16
TP_methylase	['TP_methylase', 'HEM4']	14
TP_methylase	['TP_methylase', 'Methyltransf_31']	8
TP_methylase	['TP_methylase', 'PCMT']	5
TP_methylase	['NAD_binding_7', 'Sirohm_synth_M', 'CysG_dimeriser', 'TP_methylase']	5
TP_methylase	['NAD_binding_7', 'TP_methylase']	3
TP_methylase	['CbiJ', 'TP_methylase', 'Methyltransf_31']	2
TP_methylase	['NAD_binding_7', 'Sirohm_synth_M', 'TP_methylase']	2
TP_methylase	['TP_methylase', 'TP_methylase']	2
TP_methylase	['TP_methylase', 'Methyltransf_25']	2
TP_methylase	['TP_methylase', 'MazG', 'MazG']	2
TP_methylase	['CbiG_N', 'TP_methylase']	2
TP_methylase	['TP_methylase', 'zf-like']	2
TP_methylase	['TP_methylase', 'DUF357']	2
TP_methylase	['BTB', 'TP_methylase']	2
TP_methylase	['TP_methylase', 'HTH_38']	1
TP_methylase	['TP_methylase', 'GidB']	1
TP_methylase	['CbiG_N', 'CbiG_C', 'TP_methylase']	1
TP_methylase	['TP_methylase', 'Cons_hypoth95']	1
TP_methylase	['TP_methylase', 'MazG']	1
TP_methylase	['TP_methylase', 'Methyltransf_4']	1
TP_methylase	['TP_methylase', 'CbiC']	1
TP_methylase	['CbiG_N', 'CbiG-like_linker', 'CbiG_C', 'TP_methylase']	1
TP_methylase	['NAD_binding_7', 'Sirohm_synth_M', 'Sirohm_synth_C', 'TP_methylase', 'POR_N', 'PFOR_II', 'POR', 'FAD_binding_1', 'NAD_binding_1']	1
TP_methylase	['Mannosyl_trans', 'TP_methylase']	1
TP_methylase	['TP_methylase', 'UPF0176_N', 'Rhodanese', 'Rhodanese_C']	1
SpoU_methylase	['SpoU_methylase']	357
SpoU_methylase	['SpoU_sub_bind', 'SpoU_methylase']	129
SpoU_methylase	['MRM3-like_sub_bind', 'SpoU_methylase']	68
SpoU_methylase	['MRM3-like_sub_bind', 'SpoU_methylase', 'SpoU_methylase']	20
SpoU_methylase	['SpoU_methylase', 'SpoU_methylase']	15
SpoU_methylase	['SpoU_sub_bind_like', 'SpoU_methylase']	4
SpoU_methylase	['SpoU_sub_bind', 'SpoU_sub_bind', 'SpoU_methylase']	3
SpoU_methylase	['SpoU_methylase', 'SpoU_methylas_C']	2
SpoU_methylase	['MRM3-like_sub_bind', 'SpoU_methylase', 'Glucosamine_iso']	2
SpoU_methylase	['TSNR_N', 'SpoU_methylase']	1
SpoU_methylase	['CSN7a_helixI', 'SpoU_methylase']	1
SpoU_methylase	['Vac14_Fab1_bd', 'SpoU_methylase']	1
SpoU_methylase	['FKBP_C', 'SpoU_methylase']	1
SpoU_methylase	['HEAT', 'HEAT', 'HEAT', 'SpoU_methylase']	1
SpoU_methylase	['MRM3-like_sub_bind', 'Dimer_Tnp_hAT', 'SpoU_methylase']	1
SpoU_methylase	['SpoU_methylase', 'KOW']	1
SpoU_methylase	['SpoU_methylase', '7tm_1']	1
SpoU_methylase	['CSN8_PSD8_EIF3K', 'CSN8_PSD8_EIF3K', 'SpoU_methylase']	1
SpoU_methylase	['TackOD1', 'CSN8_PSD8_EIF3K', 'CSN8_PSD8_EIF3K', 'SpoU_methylase']	1
SpoU_methylase	['HEAT_EZ', 'SpoU_methylase']	1
SpoU_methylase	['MRM3-like_sub_bind', 'SpoU_methylase', 'Ank_2', 'Ank_2', 'Ank_2', 'HAD_2']	1
SpoU_methylase	['SpoU_methylase', 'Myb_DNA-bind_4']	1
SpoU_methylase	['Pkinase', 'MRM3-like_sub_bind', 'SpoU_methylase']	1
SpoU_methylase	['SpoU_methylase', 'Retrotran_gag_2', 'RT_RNaseH_2']	1
SpoU_methylase	['SpoU_methylase', 'Retrotran_gag_2']	1
SpoU_methylase	['SpoU_sub_bind', 'SpoU_methylase', 'SpoU_sub_bind', 'SpoU_methylase']	1
SpoU_methylase	['SpoU_methylase', 'EMP70']	1
SpoU_methylase	['SpoU_methylase', 'Exo_endo_phos']	1
AdoMet_Mtase	['AdoMet_MTase']	79
AdoMet_MTase	['AdoMet_MTase', 'BLOC1_2']	2
AdoMet_MTase	['AdoMet_MTase', 'Asparaginase_2']	1
AdoMet_MTase	['AdoMet_MTase', 'BAR_3']	1
AdoMet_MTase	['RRM_1', 'RRM_1', 'AdoMet_MTase']	1
AdoMet_MTase	['TRAM_LAG1_CLN8', 'AdoMet_MTase']	1
AdoMet_MTase	['AdoMet_MTase', 'AdoMet_MTase']	1
TRM13	['zf-TRM13_CCCH', 'zf-U11-48K', 'TRM13']	82
TRM13	['TRM13']	16
TRM13	['zf-TRM13_CCCH', 'zf-U11-48K', 'TRM13', 'TRM13']	6
TRM13	['zf-U11-48K', 'TRM13']	3
TRM13	['zf-TRM13_CCCH', 'TRM13']	3
TRM13	['PUCC', 'BT1', 'PID', 'TRM13']	1
TRM13	['TRM13', 'TRM13']	1
TRM13	['CDP-OH_P_transf', 'zf-TRM13_CCCH', 'zf-U11-48K', 'TRM13']	1
TRM13	['zf-TRM13_CCCH', 'zf-TRM13_CCCH', 'zf-U11-48K', 'TRM13']	1
TRM13	['zf-TRM13_CCCH', 'zf-U11-48K', 'TRM13', 'dATP-dGTP_PPHyd', 'TRM13']	1
Trm56	['Trm56']	20
Trm56	['Trm56', 'HD']	4
Trm56	['Trm56', 'Trm56']	1
Methyltransf_11	['Methyltransf_11']	1893
Methyltransf_11	['Methyltransf_11', 'Sterol_MT_C']	105
Methyltransf_11	['Methyltransf_11', 'WBS_methylT']	92
Methyltransf_11	['Methyltransf_11', 'Methyltransf_11']	45
Methyltransf_11	['2OG-FeII_Oxy_2', 'Methyltransf_11']	29
Methyltransf_11	['RRM_1', '2OG-FeII_Oxy_2', 'Methyltransf_11']	27
Methyltransf_11	['Methyltransf_11', 'Methyltransf_21']	24
Methyltransf_11	['Methyltransf_11', 'Spermine_synth']	10
Methyltransf_11	['HTH_5', 'Methyltransf_11']	8
Methyltransf_11	['ALKBH8_N', 'RRM_1', '2OG-FeII_Oxy_2', 'Methyltransf_11']	8
Methyltransf_11	['Trm112p', 'Methyltransf_11']	5
Methyltransf_11	['Methyltransf_11', 'Methyltransf_25']	4
Methyltransf_11	['Methyltransf_11', 'Methyltransf_12']	3
Methyltransf_11	['Methyltransf_11', 'Methyltransf_4']	3
Methyltransf_11	['Methyltransf_25', 'Methyltransf_11']	3
Methyltransf_11	['Methyltransf_11', 'Bin3']	3
Methyltransf_11	['Methyltransf_11', 'Methyltransf_31']	3
Methyltransf_11	['Methyltransf_11', 'Flavokinase']	3
Methyltransf_11	['RlmA_N', 'Methyltransf_11']	2
Methyltransf_11	['Ank_2', 'Methyltransf_11']	2
Methyltransf_11	['Methyltransf_11', 'Methyltransf_23']	2
Methyltransf_11	['PMT2_N', 'Methyltransf_11']	2
Methyltransf_11	['FAD_binding_4', 'ALO', 'Methyltransf_11']	2
Methyltransf_11	['DinB_2', 'FGE-sulfatase', 'Methyltransf_11']	2
Methyltransf_11	['DUF6219', 'Methyltransf_11']	2
Methyltransf_11	['Methyltransf_29', 'Methyltransf_11']	2
Methyltransf_11	['zf-C2H2_5', 'Methyltransf_11']	2
Methyltransf_11	['MerR_1', 'Methyltransf_11']	1
Methyltransf_11	['Methyltransf_11', 'YjdM_Zn_Ribbon']	1
Methyltransf_11	['AMP-binding', 'Methyltransf_11', 'AMP-binding', 'AMP-binding_C', 'PP-binding', 'Thioesterase']	1
Methyltransf_11	['Response_reg', 'PAS', 'PilZ', 'PilZ', 'Hydrolase_4', 'Methyltransf_11']	1
Methyltransf_11	['Glycos_transf_2', 'Methyltransf_11']	1
Methyltransf_11	['HTH_20', 'Methyltransf_11']	1
Methyltransf_11	['SNF2-rel_dom', 'Helicase_C', 'Methyltransf_11']	1
Methyltransf_11	['SPOR', 'Methyltransf_11']	1
Methyltransf_11	['DUF2059', 'Methyltransf_11']	1
Methyltransf_11	['Methyltransf_11', 'WBS_methylT', 'Syntaxin-18_N']	1
Methyltransf_11	['ketoacyl-synt', 'Ketoacyl-synt_C', 'KAsynt_C_assoc', 'Acyl_transf_1', 'PKS_DH_N', 'PS-DH', 'Methyltransf_11', 'ADH_N', 'ADH_zinc_N', 'KR', 'PP-binding', 'NAD_binding_4']	1
Methyltransf_11	['Methyltransf_11', 'CFAP298']	1
Methyltransf_11	['Methyltransf_25', 'Methyltransf_11', 'WBS_methylT']	1
Methyltransf_11	['mRNA_cap_C', 'Methyltransf_11']	1
Methyltransf_11	['Gpi16', 'Methyltransf_11']	1
Methyltransf_11	['Methyltransf_11', 'Lipase_3']	1
Methyltransf_11	['CN_hydrolase', 'Methyltransf_11']	1
Methyltransf_11	['Methyltransf_11', 'Dynamitin']	1
Methyltransf_11	['Methyltransf_11', 'Methyltransf_11', 'Fez1', 'TPR_MLP1_2', 'Fez1', 'TPR_MLP1_2', 'GRIP']	1
Methyltransf_11	['2OG-FeII_Oxy_2', 'Methyltransf_11', 'DEAD', 'Helicase_C']	1
Methyltransf_11	['Methyltransf_11', 'Tropomyosin', 'CENP-F_leu_zip', 'DUF1664', 'CENP-F_leu_zip', 'CENP-F_leu_zip', 'DUF1664', 'CENP-F_leu_zip', 'CENP-F_leu_zip', 'CENP-F_leu_zip', 'GRIP']	1
Methyltransf_11	['PH', 'PH', 'Methyltransf_11']	1
Methyltransf_11	['Methyltransf_11', 'SF3a60_bindingd']	1
Methyltransf_11	['Methyltransf_11', 'DUF5663']	1
Methyltransf_11	['PID', 'Methyltransf_11']	1
Methyltransf_11	['RVT_1', 'Methyltransf_11']	1
Methyltransf_11	['Tox-HDC', 'Methyltransf_11', 'Tox-HDC']	1
Methyltransf_11	['NHL', 'NHL', 'NHL', 'Methyltransf_11']	1
Methyltransf_11	['Imm74', 'Methyltransf_11', 'Methyltransf_11']	1
Methyltransf_11	['Methyltransf_11', 'Ubie_methyltran']	1
Methyltransf_11	['Methyltransf_11', 'Kringle', 'CUB']	1
Methyltransf_11	['zf-RING_UBOX', 'Methyltransf_11']	1
Methyltransf_11	['Methyltransf_11', 'ZU5']	1
Methyltransf_11	['Methyltransf_11', 'HIG_1_N']	1
Methyltransf_11	['HEPN_DZIP3', 'TPR_2', 'TPR_2', 'Sel1', 'Sel1', 'Sel1', 'Sel1', 'zf-MYND', 'Methyltransf_11']	1
Methyltransf_11	['Methyltransf_11', 'Ribosomal_60s']	1
Methyltransf_11	['EAP30', 'Methyltransf_11', 'WBS_methylT']	1
Methyltransf_11	['tRNA-synt_2d', 'tRNA-synt_2d', 'FDX-ACB', 'Methyltransf_11']	1
Methyltransf_11	['Acyl_transf_1', 'PKS_DH_N', 'PS-DH', 'Methyltransf_11', 'ADH_N', 'ADH_zinc_N', 'KR', 'PP-binding']	1
Methyltransf_11	['ketoacyl-synt', 'Ketoacyl-synt_C', 'KAsynt_C_assoc', 'Acyl_transf_1', 'PKS_DH_N', 'PS-DH', 'Methyltransf_11', 'ADH_zinc_N']	1
Methyltransf_11	['Methyltransf_11', 'Big_15', 'Methyltransf_25']	1
Methyltransf_11	['Methyltransf_11', 'Methyltransf_11', 'WBS_methylT']	1
Methyltransf_11	['RRM_1', '2OG-FeII_Oxy_2', 'Methyltransf_11', 'PRK', 'UPRTase']	1
Methyltransf_11	['Adaptin_N', 'Alpha_adaptinC2', 'Methyltransf_11']	1
Methyltransf_11	['Methyltransf_11', 'Mating_N', 'Mating_N']	1
Methyltransf_11	['Methyltransf_11', 'p25-alpha']	1
Methyltransf_11	['TPR_1', 'TPR_1', 'TPR_1', 'TPR_1', 'TPR_1', 'TPR_1', 'Methyltransf_11']	1
Methyltransf_11	['Methyltransf_11', 'Complex1_LYR_2']	1
Methyltransf_11	['Methyltransf_11', 'Importin_rep']	1
Methyltransf_11	['Methyltransf_32', 'Methyltransf_11']	1
Methyltransf_11	['COXG', 'Methyltransf_11']	1
Methyltransf_11	['TANGO2', 'Methyltransf_11', 'Sterol_MT_C']	1
Methyltransf_11	['Methyltransf_11', 'Rieske', 'PaO']	1
Methyltransf_11	['TPR_2', 'TPR_2', 'Methyltransf_11']	1
Methyltransf_11	['MORN', 'MORN', 'MORN', 'Methyltransf_11']	1
Methyltransf_11	['Hydrolase', 'Methyltransf_11']	1
Methyltransf_11	['zf-CCHC', 'Methyltransf_11', 'Methyltransf_11']	1
Methyltransf_11	['Methyltransf_11', 'Laminin_G_3', 'PH_BEACH', 'Beach', 'WD40', 'WD40', 'WD40']	1
Methyltransf_11	['Methyltransf_11', 'DUF659', 'gag-asp_proteas']	1
Methyltransf_11	['FAD_binding_4', 'Methyltransf_11']	1
Methyltransf_11	['SurA_N_2', 'Methyltransf_11', 'Sterol_MT_C']	1
Methyltransf_11	['APG6_N', 'Methyltransf_11']	1
Methyltransf_11	['zf-C2H2_2', 'Methyltransf_25', 'Methyltransf_11', 'PRMT_C']	1
Methyltransf_11	['RMI1_N_C', 'Methyltransf_11']	1
Methyltransf_11	['Methyltransf_11', 'MTS']	1
Methyltransf_11	['dsrm', 'Hen1_LCD', 'Hen1_Lam_C', 'dsRBD2', 'FKBP_C', 'Methyltransf_11']	1
Methyltransf_11	['CNH', 'Vps39_1', 'Clathrin', 'Vps39_2', 'Methyltransf_11']	1
Methyltransf_11	['Pyridoxal_deC', 'Methyltransf_11']	1
Methyltransf_11	['S1', 'DEAD', 'Helicase_C', 'HA2_N', 'HA2_C', 'OB_NTP_bind', 'Methyltransf_11']	1
Methyltransf_11	['Pol_BBD', 'gag_pre-integrs', 'Methyltransf_11']	1
Methyltransf_11	['Methyltransf_11', 'Retrotran_gag_3']	1
Methyltransf_11	['Retrotrans_gag', 'Methyltransf_11']	1
Methyltransf_11	['adh_short', 'Methyltransf_11']	1
Methyltransf_11	['Methyltransf_11', 'Methyltransf_25', 'Spermine_synth']	1
Methyltransf_11	['Methyltransf_11', 'Methyltransf_11', 'Methyltransf_11', 'PEX11']	1
Methyltransf_11	['CAP', 'Methyltransf_11']	1
Methyltransf_11	['Methyltransf_11', 'Mg-por_mtran_C']	1
Methyltransf_11	['Methyltransf_11', 'PRMT_C', 'PRMT_C']	1
Methyltransf_11	['SASP_gamma', 'Methyltransf_12', 'SASP_gamma', 'Methyltransf_11']	1
Methyltransf_11	['Methyltransf_11', 'Sterol_MT_C', 'Sterol_MT_C']	1
Methyltransf_11	['Methyltransf_11', 'Spermine_synth', 'Spermine_synth']	1
Methyltransf_11	['Sas-6_C_CC', 'Methyltransf_11']	1
Methyltransf_11	['START', 'Methyltransf_11']	1
Methyltransf_11	['Trm112p', 'Methyltransf_11', 'Methyltransf_11']	1
Methyltransf_11	['Methyltransf_11', 'Methyltransf_21', 'Na_H_Exchanger']	1
Methyltransf_11	['E_motif', 'Methyltransf_11']	1
Methyltransf_11	['Methyltransf_11', 'Methyltransf_21', 'SAWADEE', 'SNF2-rel_dom', 'Helicase_C']	1
Methyltransf_11	['Methyltransf_11', 'CIAPIN1']	1
Methyltransf_12	['Methyltransf_12']	321
Methyltransf_12	['Methyltransf_12', 'Bin3']	53
Methyltransf_12	['Methyltransf_12', 'Methyltransf_12']	23
Methyltransf_12	['ketoacyl-synt', 'Ketoacyl-synt_C', 'KAsynt_C_assoc', 'Acyl_transf_1', 'PKS_DH_N', 'PS-DH', 'Methyltransf_12', 'ADH_N', 'ADH_zinc_N', 'KR', 'PP-binding']	15
Methyltransf_12	['dsrm', 'Hen1_LCD', 'Hen1_Lam_C', 'dsRBD2', 'FKBP_C', 'Methyltransf_12']	5
Methyltransf_12	['dsrm', 'Hen1_LCD', 'Hen1_Lam_C', 'dsRBD2', 'Methyltransf_12']	4
Methyltransf_12	['Methyltransf_11', 'Methyltransf_12']	3
Methyltransf_12	['TubC_N', 'Condensation', 'AMP-binding', 'AMP-binding_C', 'Methyltransf_12', 'AMP-binding_C', 'PP-binding', 'Thioesterase']	3
Methyltransf_12	['Methyltransf_25', 'Methyltransf_12']	3
Methyltransf_12	['ketoacyl-synt', 'Ketoacyl-synt_C', 'KAsynt_C_assoc', 'Acyl_transf_1', 'PKS_DH_N', 'Methyltransf_12', 'FAS_pseudo-KR', 'ADH_zinc_N_2', 'KR', 'PP-binding', 'Thioesterase']	3
Methyltransf_12	['ketoacyl-synt', 'Ketoacyl-synt_C', 'KAsynt_C_assoc', 'Acyl_transf_1', 'PKS_DH_N', 'PS-DH', 'Methyltransf_12', 'ADH_N', 'ADH_zinc_N_2', 'KR', 'PP-binding']	3
Methyltransf_12	['DinB_2', 'FGE-sulfatase', 'Methyltransf_12']	3
Methyltransf_12	['ketoacyl-synt', 'Ketoacyl-synt_C', 'KAsynt_C_assoc', 'Acyl_transf_1', 'PKS_DH_N', 'PS-DH', 'Methyltransf_12', 'ADH_N', 'ADH_zinc_N', 'KR', 'PP-binding', 'KR']	3
Methyltransf_12	['ketoacyl-synt', 'Ketoacyl-synt_C', 'CurL-like_PKS_C', 'Acyl_transf_1', 'PKS_DH_N', 'PS-DH', 'Methyltransf_12', 'ADH_N', 'ADH_zinc_N', 'KR', 'PP-binding']	3
Methyltransf_12	['COX17', 'Methyltransf_12']	3
Methyltransf_12	['RLI', 'Ribo_biogen_C', 'Methyltransf_12']	3
Methyltransf_12	['FtsL', 'Methyltransf_12', 'FtsL']	2
Methyltransf_12	['ketoacyl-synt', 'Ketoacyl-synt_C', 'KAsynt_C_assoc', 'Acyl_transf_1', 'PKS_DH_N', 'PS-DH', 'Methyltransf_12']	2
Methyltransf_12	['Acyl_transf_1', 'PKS_DH_N', 'PS-DH', 'Methyltransf_12', 'ADH_N', 'ADH_zinc_N', 'KR', 'PP-binding']	2
Methyltransf_12	['Methyltransf_25', 'Methyltransf_25', 'Methyltransf_12']	2
Methyltransf_12	['ketoacyl-synt', 'Ketoacyl-synt_C', 'KAsynt_C_assoc', 'Acyl_transf_1', 'PKS_DH_N', 'Methyltransf_12', 'FAS_pseudo-KR', 'ADH_zinc_N', 'KR', 'PP-binding', 'Thioesterase']	2
Methyltransf_12	['ketoacyl-synt', 'Ketoacyl-synt_C', 'KAsynt_C_assoc', 'Acyl_transf_1', 'PKS_DH_N', 'PS-DH', 'Methyltransf_12', 'ADH_N', 'ADH_zinc_N', 'KR', 'PP-binding', 'NAD_binding_4']	2
Methyltransf_12	['ketoacyl-synt', 'Ketoacyl-synt_C', 'CurL-like_PKS_C', 'Acyl_transf_1', 'PKS_DH_N', 'PS-DH', 'Methyltransf_12', 'Beta-ketacyl_N', 'ADH_N', 'ADH_zinc_N', 'KR', 'PP-binding', 'KR']	2
Methyltransf_12	['Relaxase_M', 'Methyltransf_12']	2
Methyltransf_12	['Dala_Dala_lig_C', 'Methyltransf_12']	2
Methyltransf_12	['Methyltransf_12', 'Methyltransf_25']	2
Methyltransf_12	['Dicer_dimer', 'Hen1_LCD', 'Hen1_Lam_C', 'dsRBD2', 'FKBP_C', 'Methyltransf_12']	2
Methyltransf_12	['SASP_gamma', 'Methyltransf_12', 'SASP_gamma', 'Methyltransf_11']	1
Methyltransf_12	['Methyltransf_12', 'PP-binding', 'ketoacyl-synt', 'Ketoacyl-synt_C', 'RhiE-like_linker', 'PKS_DH_N', 'PS-DH', 'PP-binding', 'ketoacyl-synt', 'Ketoacyl-synt_C', 'RhiE-like_linker', 'PP-binding', 'Thioesterase']	1
Methyltransf_12	['PKS_DH_N', 'PS-DH', 'PP-binding', 'ketoacyl-synt', 'Ketoacyl-synt_C', 'RhiE-like_linker', 'PKS_DH_N', 'PS-DH', 'KR', 'Methyltransf_12', 'PP-binding', 'ketoacyl-synt', 'Ketoacyl-synt_C', 'RhiE-like_linker', 'Beta-ketacyl_N', 'KR', 'PP-binding', 'ketoacyl-synt', 'Ketoacyl-synt_C', 'RhiE-like_linker', 'PP-binding']	1
Methyltransf_12	['ketoacyl-synt', 'Ketoacyl-synt_C', 'KAsynt_C_assoc', 'HTH_51', 'Methyltransf_12', 'KR', 'PP-binding', 'Condensation', 'AMP-binding', 'AMP-binding_C', 'PP-binding', 'Thioesterase']	1
Methyltransf_12	['Methyltransf_12', 'AMP-binding', 'AMP-binding_C', 'PP-binding', 'Thioesterase']	1
Methyltransf_12	['Hen1_L', 'Methyltransf_12']	1
Methyltransf_12	['TPR_1', 'Methyltransf_12']	1
Methyltransf_12	['ketoacyl-synt', 'Ketoacyl-synt_C', 'KAsynt_C_assoc', 'Acyl_transf_1', 'Methyltransf_12', 'KR', 'PP-binding', 'Condensation', 'Methyltransf_12', 'PP-binding', 'Thioesterase']	1
Methyltransf_12	['PP-binding', 'Condensation', 'AMP-binding', 'Methyltransf_12', 'PP-binding']	1
Methyltransf_12	['Methyltransf_12', 'zf-LYAR']	1
Methyltransf_12	['ketoacyl-synt', 'Ketoacyl-synt_C', 'CurL-like_PKS_C', 'Acyl_transf_1', 'PKS_DH_N', 'PS-DH', 'PP-binding', 'PP-binding', 'HTH_51', 'Methyltransf_12']	1
Methyltransf_12	['Ank_4', 'Methyltransf_12']	1
Methyltransf_12	['Methyltransf_12', 'DUF3419']	1
Methyltransf_12	['FANCF', 'Methyltransf_12']	1
Methyltransf_12	['Methyltransf_12', 'FGE-sulfatase']	1
Methyltransf_12	['NOB1_Zn_bind', 'Methyltransf_12']	1
Methyltransf_12	['Methyltransf_12', 'Methyltransf_25', 'Methyltransf_25']	1
Methyltransf_12	['Methyltransf_12', 'DUF4528']	1
Methyltransf_12	['ketoacyl-synt', 'Ketoacyl-synt_C', 'KAsynt_C_assoc', 'Acyl_transf_1', 'PS-DH', 'Methyltransf_12', 'ADH_N', 'ADH_zinc_N_2', 'KR', 'PP-binding']	1
Methyltransf_12	['Methyltransf_12', 'FAS_pseudo-KR', 'ADH_zinc_N']	1
Methyltransf_12	['Methyltransf_12', 'FAS_pseudo-KR', 'ADH_zinc_N', 'KR', 'PP-binding', 'Thioesterase']	1
Methyltransf_12	['PKS_DH_N', 'PS-DH', 'Methyltransf_12', 'FAS_pseudo-KR', 'ADH_zinc_N_2', 'KR', 'PP-binding', 'Thioesterase']	1
Methyltransf_12	['Methyltransf_12', 'FAS_pseudo-KR', 'ADH_zinc_N_2', 'KR', 'PP-binding', 'Thioesterase']	1
Methyltransf_12	['Methyltransf_12', 'Vps16_N']	1
Methyltransf_12	['PKS_DH_N', 'PS-DH', 'Methyltransf_12', 'ADH_N', 'ADH_zinc_N', 'KR', 'PP-binding']	1
Methyltransf_12	['COG3_N', 'Methyltransf_12']	1
Methyltransf_12	['rve', 'ketoacyl-synt', 'Ketoacyl-synt_C', 'KAsynt_C_assoc', 'Acyl_transf_1', 'PKS_DH_N', 'PS-DH', 'Methyltransf_12']	1
Methyltransf_12	['ketoacyl-synt', 'Ketoacyl-synt_C', 'KAsynt_C_assoc', 'Acyl_transf_1', 'PKS_DH_N', 'PS-DH', 'Methyltransf_12', 'FAS_pseudo-KR', 'ADH_zinc_N_2', 'KR', 'PP-binding', 'Thioesterase']	1
Methyltransf_12	['Methyltransf_12', 'CDV3']	1
Methyltransf_12	['ketoacyl-synt', 'Ketoacyl-synt_C', 'KAsynt_C_assoc', 'Acyl_transf_1', 'PKS_DH_N', 'PS-DH', 'Methyltransf_12', 'FAS_pseudo-KR', 'ADH_zinc_N', 'KR', 'PP-binding', 'Thioesterase']	1
Methyltransf_12	['ketoacyl-synt', 'Ketoacyl-synt_C', 'CurL-like_PKS_C', 'Acyl_transf_1', 'PKS_DH_N', 'PS-DH', 'Methyltransf_12', 'ADH_N', 'ADH_zinc_N', 'KR', 'PP-binding', 'NAD_binding_4']	1
Methyltransf_12	['PS-DH', 'Methyltransf_12', 'ADH_N', 'ADH_zinc_N', 'KR']	1
Methyltransf_12	['Acyl_transf_1', 'PKS_DH_N', 'PS-DH', 'Methyltransf_12']	1
Methyltransf_12	['PS-DH', 'Methyltransf_12', 'ADH_N', 'ADH_zinc_N', 'KR', 'PP-binding']	1
Methyltransf_12	['Methyltransf_12', 'ADH_N', 'ADH_zinc_N']	1
Methyltransf_12	['ketoacyl-synt', 'Ketoacyl-synt_C', 'CurL-like_PKS_C', 'Acyl_transf_1', 'PKS_DH_N', 'PS-DH', 'Methyltransf_12', 'ADH_N', 'ADH_zinc_N', 'KR', 'PP-binding', 'KR']	1
Methyltransf_12	['ketoacyl-synt', 'Ketoacyl-synt_C', 'KAsynt_C_assoc', 'Acyl_transf_1', 'PKS_DH_N', 'Methyltransf_12', 'ADH_N', 'ADH_zinc_N', 'KR', 'PP-binding', 'KR']	1
Methyltransf_12	['ketoacyl-synt', 'Ketoacyl-synt_C', 'KAsynt_C_assoc', 'Acyl_transf_1', 'PKS_DH_N', 'PS-DH', 'HTH_51', 'Methyltransf_12', 'ADH_N', 'ADH_zinc_N', 'KR', 'PP-binding', 'NAD_binding_4']	1
Methyltransf_12	['ketoacyl-synt', 'Ketoacyl-synt_C', 'CurL-like_PKS_C', 'Acyl_transf_1', 'PKS_DH_N', 'PS-DH', 'Methyltransf_12', 'Beta-ketacyl_N', 'ADH_N', 'ADH_zinc_N', 'KR', 'PP-binding', 'KR', '3Beta_HSD']	1
Methyltransf_12	['ketoacyl-synt', 'Ketoacyl-synt_C', 'CurL-like_PKS_C', 'Acyl_transf_1', 'PKS_DH_N', 'PS-DH', 'Methyltransf_12', 'Beta-ketacyl_N', 'ADH_N', 'ADH_zinc_N', 'KR', 'PP-binding', 'NAD_binding_4']	1
Methyltransf_12	['PS-DH', 'Methyltransf_12', 'ADH_N', 'ADH_zinc_N']	1
Methyltransf_12	['ketoacyl-synt', 'Ketoacyl-synt_C', 'CurL-like_PKS_C', 'Acyl_transf_1', 'PKS_DH_N', 'PS-DH', 'Methyltransf_12', 'ADH_N', 'ADH_zinc_N_2', 'KR', 'PP-binding', 'NAD_binding_4']	1
Methyltransf_12	['Methyltransf_12', 'ET']	1
Methyltransf_12	['ICMT', 'Methyltransf_12']	1
Methyltransf_12	['KAsynt_C_assoc', 'Acyl_transf_1', 'PKS_DH_N', 'PS-DH', 'Methyltransf_12', 'ADH_N', 'ADH_zinc_N', 'KR', 'PP-binding']	1
Methyltransf_12	['ketoacyl-synt', 'Ketoacyl-synt_C', 'KAsynt_C_assoc', 'Acyl_transf_1', 'PKS_DH_N', 'PS-DH', 'Methyltransf_12', 'ADH_zinc_N', 'KR', 'PP-binding']	1
Methyltransf_12	['ketoacyl-synt', 'Ketoacyl-synt_C', 'KAsynt_C_assoc', 'Acyl_transf_1', 'PKS_DH_N', 'Methyltransf_12', 'ADH_N', 'ADH_zinc_N', 'KR', 'PP-binding']	1
Methyltransf_12	['Methyltransf_12', 'P2', 'ADH_N', 'ADH_zinc_N', 'KR']	1
Methyltransf_12	['DHC_N1', 'Methyltransf_12', 'DHC_N2', 'AAA_6', 'DYNC2H1_AAA_dom', 'AAA_5', 'DYN_lid', 'AAA_8', 'MT', 'AAA_9', 'AAA_6', 'Dynein_heavy', 'AAA_lid_11', 'Dynein_C']	1
Methyltransf_12	['CCDC34', 'Methyltransf_12']	1
Methyltransf_12	['DUF6721', 'Methyltransf_12']	1
Methyltransf_12	['Methyltransf_12', 'ADH_N', 'ADH_zinc_N', 'KR']	1
Methyltransf_12	['Dimerisation2', 'Methyltransf_12']	1
Methyltransf_12	['Dimerisation2', 'Methyltransf_12', 'Methyltransf_2']	1
Methyltransf_12	['Methyltransf_12', 'GGACT']	1
Methyltransf_12	['AMP-binding', 'AMP-binding_C', 'Methyltransf_12', 'AMP-binding_C', 'PP-binding', 'Peptidase_S15', 'PepX_C']	1
Methyltransf_12	['PP-binding', 'ketoacyl-synt', 'Ketoacyl-synt_C', 'PKS_DH_N', 'PS-DH', 'ADH_N', 'ADH_zinc_N_2', 'KR', 'PP-binding', 'ketoacyl-synt', 'Ketoacyl-synt_C', 'PKS_DH_N', 'PS-DH', 'ADH_N', 'ADH_zinc_N_2', 'KR', 'PP-binding', 'ketoacyl-synt', 'Ketoacyl-synt_C', 'PKS_DH_N', 'PS-DH', 'KR', 'Methyltransf_12', 'PP-binding']	1
Methyltransf_12	['TPR_17', 'TPR_2', 'TPR_2', 'TPR_2', 'Methyltransf_12']	1
Methyltransf_12	['Hen1_LCD', 'Hen1_Lam_C', 'Hen1_Lam_C', 'FKBP_C', 'Methyltransf_12']	1
Methyltransf_12	['RVT_1', 'RT_RNaseH_2', 'Integrase_H2C2', 'rve', 'Methyltransf_12', 'Methyltransf_12']	1
Methyltransf_12	['Hydrolase', 'Hydrolase_like', 'Methyltransf_12']	1
Methyltransf_12	['Dimerisation', 'Methyltransf_2', 'Methyltransf_12']	1
Methyltransf_12	['dsrm', 'Hen1_LCD', 'Hen1_Lam_C', 'dsRBD2', 'dsRBD2', 'FKBP_C', 'Methyltransf_12']	1
Methyltransf_12	['INSIG', 'Methyltransf_12']	1
Methyltransf_12	['Methyltransf_12', 'Methyltransf_16']	1
Methyltransf_12	['dsRBD2', 'FKBP_C', 'Methyltransf_12']	1
Methyltransf_12	['dsrm', 'Hen1_LCD', 'Hen1_Lam_C', 'dsRBD2', 'dsRBD2', 'Methyltransf_12']	1
Methyltransf_12	['New_glue', 'Methyltransf_12']	1
Methyltransf_12	['Methyltransf_12', 'Methyltransf_23']	1
Methyltransf_23	['Methyltransf_23']	703
Methyltransf_23	['Methyltransf_23', 'Methyltransf_23']	10
Methyltransf_23	['Methyltransf_13', 'Methyltransf_23', 'Methyltransf_14']	8
Methyltransf_23	['Methyltransf_23', 'DUF3419']	7
Methyltransf_23	['ketoacyl-synt', 'Ketoacyl-synt_C', 'KAsynt_C_assoc', 'Acyl_transf_1', 'PKS_DH_N', 'Methyltransf_23', 'FAS_pseudo-KR', 'ADH_zinc_N_2', 'KR', 'PP-binding', 'Thioesterase']	5
Methyltransf_23	['Methyltransf_23', 'Methyltransf_14']	3
Methyltransf_23	['Methyltransf_25', 'Methyltransf_23']	3
Methyltransf_23	['DinB_2', 'FGE-sulfatase', 'Methyltransf_23']	3
Methyltransf_23	['Methyltransf_11', 'Methyltransf_23']	2
Methyltransf_23	['Methyltransf_23', 'CTP_transf_like']	2
Methyltransf_23	['ketoacyl-synt', 'Ketoacyl-synt_C', 'KAsynt_C_assoc', 'Acyl_transf_1', 'PKS_DH_N', 'PS-DH', 'Methyltransf_23', 'ADH_N', 'ADH_zinc_N', 'KR', 'PP-binding']	2
Methyltransf_23	['GCP_N_terminal', 'GCP_C_terminal', 'Methyltransf_23']	2
Methyltransf_23	['ketoacyl-synt', 'Ketoacyl-synt_C', 'KAsynt_C_assoc', 'Acyl_transf_1', 'PKS_DH_N', 'PS-DH', 'Methyltransf_23', 'FAS_pseudo-KR', 'ADH_zinc_N', 'KR', 'PP-binding', 'Thioesterase']	2
Methyltransf_23	['ketoacyl-synt', 'Ketoacyl-synt_C', 'KAsynt_C_assoc', 'Acyl_transf_1', 'PKS_DH_N', 'Methyltransf_23', 'FAS_pseudo-KR', 'ADH_zinc_N', 'KR', 'PP-binding', 'Thioesterase']	2
Methyltransf_23	['Methyltransf_23', 'Methyltransf_31']	2
Methyltransf_23	['Methyltransf_31', 'Methyltransf_23', 'Methyltransf_31']	2
Methyltransf_23	['Methyltransf_23', 'FAS_pseudo-KR']	2
Methyltransf_23	['RLI', 'Ribo_biogen_C', 'Methyltransf_23']	2
Methyltransf_23	['Methyltransf_23', 'Flavokinase']	2
Methyltransf_23	['Glycos_transf_1', 'Methyltransf_23', 'Glycos_transf_1']	1
Methyltransf_23	['zf-TFIIB', 'Methyltransf_23']	1
Methyltransf_23	['Methyltransf_23', 'Glycos_transf_2']	1
Methyltransf_23	['ParBc', 'Methyltransf_23']	1
Methyltransf_23	['Glycos_transf_2', 'Methyltransf_23']	1
Methyltransf_23	['Methyltransf_24', 'Glyco_trans_1_2', 'Methyltransf_23', 'Glycos_transf_2', 'Glycos_transf_2', 'TPR_19', 'TPR_19', 'TPR_19']	1
Methyltransf_23	['Zn_Tnp_IS1595', 'Methyltransf_23']	1
Methyltransf_23	['PP-binding', 'Condensation', 'AMP-binding', 'AMP-binding_C', 'Methyltransf_23', 'AMP-binding_C', 'PP-binding']	1
Methyltransf_23	['Ribosomal_S27e', 'Methyltransf_23']	1
Methyltransf_23	['CTP_transf_3', 'Methyltransf_23']	1
Methyltransf_23	['NUDIX', 'Methyltransf_23']	1
Methyltransf_23	['Trm112p', 'Methyltransf_23']	1
Methyltransf_23	['WD40', 'WD40', 'WD40', 'WD40', 'WD40', 'WD40', 'WD40', 'Gaa1', 'Methyltransf_23']	1
Methyltransf_23	['Methyltransf_23', 'TFIIA_gamma_N', 'TFIIA_gamma_C', 'Proteasome_A_N', 'Proteasome', 'ACPS']	1
Methyltransf_23	['Ribosomal_L19e', 'Ribosomal_S21e', 'EF-hand_7', 'EF-hand_7', 'Methyltransf_23', 'Ribosomal_L18A']	1
Methyltransf_23	['FAM177', 'Methyltransf_23', 'Methyltransf_23']	1
Methyltransf_23	['DUF5078', 'Methyltransf_23']	1
Methyltransf_23	['zf-RING_2', 'DUF1664', 'Methyltransf_23']	1
Methyltransf_23	['ketoacyl-synt', 'Ketoacyl-synt_C', 'KAsynt_C_assoc', 'Acyl_transf_1', 'Acyl_transf_1', 'PKS_DH_N', 'Methyltransf_23', 'Methyltransf_23', 'ADH_zinc_N_2', 'KR', 'PP-binding']	1
Methyltransf_23	['Acyl_transf_1', 'PKS_DH_N', 'Methyltransf_23', 'FAS_pseudo-KR', 'ADH_zinc_N_2', 'KR', 'PP-binding', 'Thioesterase']	1
Methyltransf_23	['Acyl_transf_1', 'PKS_DH_N', 'PS-DH', 'Methyltransf_23', 'FAS_pseudo-KR', 'ADH_zinc_N', 'KR', 'PP-binding', 'Thioesterase']	1
Methyltransf_23	['Methyltransf_23', 'FAS_pseudo-KR', 'ADH_zinc_N_2', 'KR', 'PP-binding', 'Thioesterase']	1
Methyltransf_23	['PS-DH', 'Methyltransf_23', 'ADH_N', 'ADH_zinc_N_2', 'KR', 'PP-binding']	1
Methyltransf_23	['Methyltransf_23', 'DUF3126']	1
Methyltransf_23	['Rib_hydrolayse', 'Methyltransf_23']	1
Methyltransf_23	['zf-H2C2_2', 'zf-H2C2_2', 'zf-H2C2_2', 'zf-H2C2_2', 'zf-H2C2_2', 'zf-H2C2_2', 'zf-H2C2_2', 'zf-H2C2_2', 'zf-H2C2_2', 'zf-H2C2_2', 'zf-H2C2_2', 'zf-H2C2_2', 'zf-H2C2_2', 'zf-H2C2_2', 'zf-H2C2_2', 'zf-H2C2_2', 'Methyltransf_23']	1
Methyltransf_23	['Acyl_transf_1', 'PKS_DH_N', 'Methyltransf_23', 'FAS_pseudo-KR', 'ADH_zinc_N', 'KR', 'PP-binding', 'Thioesterase']	1
Methyltransf_23	['GLGE_C', 'Methyltransf_23']	1
Methyltransf_23	['Methyltransf_23', 'EGF', 'An_peroxidase']	1
Methyltransf_23	['Methyltransf_23', 'Glyco_trans_1_4']	1
Methyltransf_23	['Acyl_transf_1', 'PS-DH', 'Methyltransf_23']	1
Methyltransf_23	['Methyltransf_23', 'NSUN5_N', 'NSUN5_fdxn-like', 'Methyltr_RsmB-F']	1
Methyltransf_23	['Epimerase', 'Methyltransf_13', 'Methyltransf_23', 'Methyltransf_14', 'Glyco_tranf_2_4']	1
Methyltransf_23	['Methyltransf_23', 'FAS_pseudo-KR', 'KR', 'Thioesterase']	1
Methyltransf_23	['Methyltransf_23', 'CAP_GLY']	1
Methyltransf_23	['ketoacyl-synt', 'Ketoacyl-synt_C', 'KAsynt_C_assoc', 'Acyl_transf_1', 'PKS_DH_N', 'PS-DH', 'Methyltransf_23', 'FAS_pseudo-KR', 'ADH_zinc_N', 'KR', 'PP-binding']	1
Methyltransf_23	['ketoacyl-synt', 'Ketoacyl-synt_C', 'KAsynt_C_assoc', 'Acyl_transf_1', 'PKS_DH_N', 'Methyltransf_23', 'FAS_pseudo-KR', 'ADH_zinc_N', 'KR', 'PP-binding']	1
Methyltransf_23	['Methyltransf_23', 'NADH_B2']	1
Methyltransf_23	['ketoacyl-synt', 'Ketoacyl-synt_C', 'KAsynt_C_assoc', 'Acyl_transf_1', 'PKS_DH_N', 'PS-DH', 'Methyltransf_23', 'FAS_pseudo-KR', 'ADH_zinc_N_2', 'KR', 'PP-binding', 'Thioesterase']	1
Methyltransf_23	['Methyltransf_23', 'CAP']	1
Methyltransf_23	['Ketoacyl-synt_C', 'KAsynt_C_assoc', 'Acyl_transf_1', 'PKS_DH_N', 'PS-DH', 'Methyltransf_23', 'FAS_pseudo-KR', 'ADH_zinc_N']	1
Methyltransf_23	['ketoacyl-synt', 'Ketoacyl-synt_C', 'KAsynt_C_assoc', 'Acyl_transf_1', 'PKS_DH_N', 'PS-DH', 'Methyltransf_23', 'FAS_pseudo-KR', 'ADH_zinc_N']	1
Methyltransf_23	['ketoacyl-synt', 'Ketoacyl-synt_C', 'KAsynt_C_assoc', 'Methyltransf_23', 'FAS_pseudo-KR', 'ADH_zinc_N']	1
Methyltransf_23	['ketoacyl-synt', 'Ketoacyl-synt_C', 'KAsynt_C_assoc', 'Acyl_transf_1', 'PKS_DH_N', 'Methyltransf_23', 'FAS_pseudo-KR', 'ADH_zinc_N', 'KR', 'PP-binding', 'Thioesterase', 'Thioesterase']	1
Methyltransf_23	['GATase', 'BLOC1_2', 'Cation_ATPase_N', 'E1-E2_ATPase', 'Methyltransf_23']	1
Methyltransf_23	['Hydrolase', 'Methyltransf_23']	1
Methyltransf_23	['RVT_1', 'Methyltransf_23']	1
Methyltransf_23	['Glycos_transf_2', 'Methyltransf_23', 'Glycos_transf_2', 'LDcluster4']	1
Methyltransf_23	['Methyltransf_12', 'Methyltransf_23']	1
Methyltransf_23	['dsrm', 'Hen1_LCD', 'Hen1_Lam_C', 'dsRBD2', 'FKBP_C', 'Methyltransf_23']	1
Methyltransf_23	['dsrm', 'Hen1_LCD', 'Hen1_Lam_C', 'dsRBD2', 'Methyltransf_23']	1
Methyltransf_23	['Integrase_H2C2', 'Methyltransf_23']	1
Methyltransf_31	['Methyltransf_31']	551
Methyltransf_31	['HTH_65', 'Methyltransf_31']	102
Methyltransf_31	['Methyltransf_31', 'Methyltransf_31']	21
Methyltransf_31	['Methyltransf_31', 'PRMT_C']	9
Methyltransf_31	['Methyltransf_31', 'Aminotran_1_2']	9
Methyltransf_31	['TP_methylase', 'Methyltransf_31']	8
Methyltransf_31	['Methyltransf_31', 'Sterol_MT_C']	7
Methyltransf_31	['ANM3_C2H2_Zf', 'Methyltransf_31', 'PRMT_C']	7
Methyltransf_31	['PrmC_N', 'Methyltransf_31']	6
Methyltransf_31	['PseudoU_synth_2', 'Methyltransf_31']	5
Methyltransf_31	['Methyltransf_31', 'Spermine_synth']	5
Methyltransf_31	['Methyltransf_31', 'Bin3']	4
Methyltransf_31	['Methyltransf_25', 'Methyltransf_31']	4
Methyltransf_31	['Methyltransf_11', 'Methyltransf_31']	3
Methyltransf_31	['DinB_2', 'FGE-sulfatase', 'Methyltransf_25', 'Methyltransf_31']	3
Methyltransf_31	['HTH_65', 'Methyltransf_31', 'HTH_65', 'Methyltransf_31']	3
Methyltransf_31	['Methyltransf_23', 'Methyltransf_31']	2
Methyltransf_31	['Methyltransf_31', 'Methyltransf_23', 'Methyltransf_31']	2
Methyltransf_31	['CbiJ', 'TP_methylase', 'Methyltransf_31']	2
Methyltransf_31	['S4', 'PseudoU_synth_2', 'Methyltransf_31']	2
Methyltransf_31	['RRM_1', 'Methyltransf_31']	2
Methyltransf_31	['HTH_65', 'Methyltransf_31', 'Methyltransf_31']	2
Methyltransf_31	['DinB_2', 'FGE-sulfatase', 'Methyltransf_31']	2
Methyltransf_31	['HTH_65', 'Methyltransf_31', 'HTH_65']	2
Methyltransf_31	['NDK', 'Methyltransf_31']	2
Methyltransf_31	['DUF5745', 'Methyltransf_31']	2
Methyltransf_31	['Methyltransf_31', 'Dirigent']	2
Methyltransf_31	['peroxidase', 'Methyltransf_31']	2
Methyltransf_31	['Methyltransf_31', 'PASTA']	1
Methyltransf_31	['DUF2652', 'Methyltransf_31']	1
Methyltransf_31	['PilZ', 'PilZ', 'Acyl_transf_2', 'Methyltransf_31']	1
Methyltransf_31	['TPR_14', 'TPR_14', 'Methyltransf_31']	1
Methyltransf_31	['Methyltransf_31', 'ADIP', 'ADIP', 'Glycos_transf_2']	1
Methyltransf_31	['N6_N4_Mtase', 'Methyltransf_31', 'PKD']	1
Methyltransf_31	['Methyltransf_31', 'NAC']	1
Methyltransf_31	['Methyltransf_31', 'ResIII', 'Helicase_C', 'Dicer_dimer', 'Ribonuclease_3', 'Ribonuclease_3']	1
Methyltransf_31	['EnY2', 'Methyltransf_31']	1
Methyltransf_31	['Methyltransf_31', 'Dala_Dala_lig_C']	1
Methyltransf_31	['mRNA_cap_C', 'Methyltransf_31']	1
Methyltransf_31	['DNA_ligase_A_M', 'Methyltransf_31']	1
Methyltransf_31	['DUF5817', 'DUF5817', 'DUF5817', 'HTH_57', 'Methyltransf_31', 'DUF5817', 'HTH_57', 'Methyltransf_31', 'DUF5817', 'HTH_57', 'Methyltransf_31', 'DUF5817', 'PK_Tyr_Ser-Thr']	1
Methyltransf_31	['FGE-sulfatase', 'Methyltransf_31']	1
Methyltransf_31	['ubiquitin', 'Arm', 'Arm', 'Methyltransf_31']	1
Methyltransf_31	['Methyltransf_31', 'PP2C']	1
Methyltransf_31	['Methyltransf_31', 'DUF2678']	1
Methyltransf_31	['TIR_2', 'TIR_2', 'TIR_2', 'KRAB', 'Methyltransf_31', 'TIR_2', 'TIR_2', 'TIR_2', 'KRAB']	1
Methyltransf_31	['DinB_2', 'FGE-sulfatase', 'Methyltransf_31', 'Methyltransf_25']	1
Methyltransf_31	['Aminotran_5', 'FGE-sulfatase', 'Methyltransf_31']	1
Methyltransf_31	['PCMT', 'Methyltransf_31', 'HECT']	1
Methyltransf_31	['HTH_65', 'DUF5382_C', 'Methyltransf_31']	1
Methyltransf_31	['Methyltransf_31', 'Methyltransf_31', 'Methyltransf_31']	1
Methyltransf_31	['Erf4', 'Methyltransf_31']	1
Methyltransf_31	['FGE-sulfatase', 'FGE-sulfatase', 'Methyltransf_31']	1
Methyltransf_31	['Glycolytic', 'Methyltransf_31']	1
Methyltransf_31	['Methyltransf_31', 'Pacifastin_I', 'EGF', 'WAP', 'EGF', 'EGF', 'WAP', 'EGF', 'WAP', 'EGF', 'WAP', 'EGF', 'EGF', 'EGF', 'EGF', 'WAP', 'EGF', 'EGF', 'WAP', 'EGF', 'WAP', 'EGF', 'EGF', 'EGF', 'WAP', 'WAP', 'EGF', 'EGF', 'EGF', 'WAP', 'EGF', 'EGF', 'EGF', 'EGF', 'EGF', 'EGF', 'VWC', 'EGF', 'Pacifastin_I', 'EGF', 'WAP', 'EGF', 'VWC', 'VWC', 'Pacifastin_I']	1
Methyltransf_31	['AIRC', 'HTH_65', 'Methyltransf_31']	1
Methyltransf_31	['SH3_1', 'Methyltransf_31', 'PRMT_C']	1
Methyltransf_31	['Methyltransf_31', 'UPF0172']	1
Methyltransf_31	['Methyltransf_31', 'Methyltransf_31', 'Exo_endo_phos2']	1
Methyltransf_31	['HTH_65', 'Methyltransf_31', 'Hydrolase_6', 'Hydrolase_like']	1
Methyltransf_31	['FGE-sulfatase', 'FGE-sulfatase', 'Methyltransf_25', 'Methyltransf_31']	1
Methyltransf_31	['Methyltransf_31', 'HEM4']	1
Methyltransf_31	['Methyltransf_31', 'zf-C2H2', 'zf-C2H2', 'zf-C2H2']	1
Methyltransf_31	['ketoacyl-synt', 'Ketoacyl-synt_C', 'KAsynt_C_assoc', 'Acyl_transf_1', 'PKS_DH_N', 'Methyltransf_31', 'FAS_pseudo-KR', 'ADH_zinc_N', 'KR', 'PP-binding']	1
Methyltransf_31	['PCMT', 'Methyltransf_31']	1
Methyltransf_31	['HTH_65', 'HTH_65', 'Methyltransf_31']	1
Methyltransf_31	['Methyltransf_31', 'TPR_2', 'TPR_2', 'ANAPC3', 'TPR_2', 'DnaJ']	1
Methyltransf_31	['Methyltransf_31', 'Methyltransf_31', 'Plectin', 'Plectin']	1
Methyltransf_31	['F-box-like', 'Methyltransf_31']	1
Methyltransf_31	['MazG-like', 'Methyltransf_31']	1
Methyltransf_31	['Methyltransf_31', 'Mg-por_mtran_C']	1
Methyltransf_31	['Ubie_methyltran', 'Methyltransf_31']	1
Methyltransf_31	['Methyltransf_31', 'Flavokinase']	1
Methyltransf_31	['dsrm', 'Hen1_LCD', 'Hen1_Lam_C', 'dsRBD2', 'Methyltransf_31']	1
Methyltransf_31	['PADRE', 'Methyltransf_31']	1
Methyltransf_31	['Methyltransf_31', 'LRRNT_2', 'LRR_1', 'LRR_1', 'LRR_1', 'LRR_1', 'LRR_1', 'LRR_1', 'LRR_1']	1
Methyltransf_31	['dsrm', 'Hen1_LCD', 'Hen1_Lam_C', 'dsRBD2', 'FKBP_C', 'Methyltransf_31']	1

## Sheet: Table S5
Table S5: Pairwise sequence similarity matrix for 101 MTase domains based on MAFFT alignment and Clustal Omega alignment
Protein1	Protein2	MTase_domain	Sequence_similarity_clustalo	Sequence_identity_mafft
NP_741176.2_Caenorhabditis-elegans	XP_006822996.1_Saccoglossus-kowalevskii	AdoMet_MTase	34.6154	38
NP_741176.2_Caenorhabditis-elegans	NP_084484.2_Mus-musculus	AdoMet_MTase	34.8624	39.8148
ORX44298.1_Piromyces-finnis	ORX82527.1_Anaeromyces-robustus	AdoMet_MTase	89.6907	89.6907
ORX44298.1_Piromyces-finnis	XP_002417097.1_Candida-dubliniensis	AdoMet_MTase	45.3608	49.4845
ORX44298.1_Piromyces-finnis	XP_040743606.1_Linderina-pennispora	AdoMet_MTase	52.5773	55.6701
ORX44298.1_Piromyces-finnis	XP_037278989.1_Rhipicephalus-microplus	AdoMet_MTase	45.3608	48.4536
ORX44298.1_Piromyces-finnis	NP_741176.2_Caenorhabditis-elegans	AdoMet_MTase	43.299	46.3918
ORX44298.1_Piromyces-finnis	XP_006822996.1_Saccoglossus-kowalevskii	AdoMet_MTase	50.5155	54.7368
ORX44298.1_Piromyces-finnis	NP_084484.2_Mus-musculus	AdoMet_MTase	44.3299	51.0417
ORX82527.1_Anaeromyces-robustus	XP_002417097.1_Candida-dubliniensis	AdoMet_MTase	44.8598	50.9434
ORX82527.1_Anaeromyces-robustus	XP_040743606.1_Linderina-pennispora	AdoMet_MTase	50.4673	53.271
ORX82527.1_Anaeromyces-robustus	XP_037278989.1_Rhipicephalus-microplus	AdoMet_MTase	43.3962	48.5149
ORX82527.1_Anaeromyces-robustus	NP_741176.2_Caenorhabditis-elegans	AdoMet_MTase	42.0561	44.8598
ORX82527.1_Anaeromyces-robustus	XP_006822996.1_Saccoglossus-kowalevskii	AdoMet_MTase	50.9615	56.1224
ORX82527.1_Anaeromyces-robustus	NP_084484.2_Mus-musculus	AdoMet_MTase	44.8598	50
XP_002417097.1_Candida-dubliniensis	XP_040743606.1_Linderina-pennispora	AdoMet_MTase	41.2844	46.2963
XP_002417097.1_Candida-dubliniensis	XP_037278989.1_Rhipicephalus-microplus	AdoMet_MTase	39.6226	46.1538
XP_002417097.1_Candida-dubliniensis	NP_741176.2_Caenorhabditis-elegans	AdoMet_MTase	31.1927	36.1111
XP_002417097.1_Candida-dubliniensis	XP_006822996.1_Saccoglossus-kowalevskii	AdoMet_MTase	43.2692	47.5248
XP_002417097.1_Candida-dubliniensis	NP_084484.2_Mus-musculus	AdoMet_MTase	38.7387	47.2222
XP_006822996.1_Saccoglossus-kowalevskii	NP_084484.2_Mus-musculus	AdoMet_MTase	59.6154	63.1068
XP_037278989.1_Rhipicephalus-microplus	NP_741176.2_Caenorhabditis-elegans	AdoMet_MTase	34.9057	37.8641
XP_037278989.1_Rhipicephalus-microplus	XP_006822996.1_Saccoglossus-kowalevskii	AdoMet_MTase	54.8077	58.2524
XP_037278989.1_Rhipicephalus-microplus	NP_084484.2_Mus-musculus	AdoMet_MTase	48.1132	54.2857
XP_040743606.1_Linderina-pennispora	XP_037278989.1_Rhipicephalus-microplus	AdoMet_MTase	48.1132	51.4563
XP_040743606.1_Linderina-pennispora	NP_741176.2_Caenorhabditis-elegans	AdoMet_MTase	39.4495	39.4495
XP_040743606.1_Linderina-pennispora	XP_006822996.1_Saccoglossus-kowalevskii	AdoMet_MTase	45.1923	50
XP_040743606.1_Linderina-pennispora	NP_084484.2_Mus-musculus	AdoMet_MTase	45.8716	50.9259
NP_032017.2_Mus-musculus	XP_002499989.1_Micromonas-commoda	Fibrillarin	75.4386	76.7544
NP_032017.2_Mus-musculus	AT4G25630.1_Arabidopsis-thaliana	Fibrillarin	78.9474	80.2632
NP_506691.1_Caenorhabditis-elegans	NP_032017.2_Mus-musculus	Fibrillarin	76.7544	77.0925
NP_506691.1_Caenorhabditis-elegans	XP_002499989.1_Micromonas-commoda	Fibrillarin	74.1228	75.4386
NP_506691.1_Caenorhabditis-elegans	AT4G25630.1_Arabidopsis-thaliana	Fibrillarin	75	76.3158
ORX82512.1_Anaeromyces-robustus	XP_040747803.1_Linderina-pennispora	Fibrillarin	82.6484	84.0183
ORX82512.1_Anaeromyces-robustus	NP_506691.1_Caenorhabditis-elegans	Fibrillarin	69.2982	70.614
ORX82512.1_Anaeromyces-robustus	NP_032017.2_Mus-musculus	Fibrillarin	77.193	78.5088
ORX82512.1_Anaeromyces-robustus	XP_002499989.1_Micromonas-commoda	Fibrillarin	75.1092	75.1092
ORX82512.1_Anaeromyces-robustus	AT4G25630.1_Arabidopsis-thaliana	Fibrillarin	77.2926	77.2926
WP_010879579.1_Archaeoglobus-fulgidus	WP_237087663.1_Nitrosopumilus-piranensis	Fibrillarin	32.0574	38.6473
WP_010879579.1_Archaeoglobus-fulgidus	ORX82512.1_Anaeromyces-robustus	Fibrillarin	34.9282	45.6731
WP_010879579.1_Archaeoglobus-fulgidus	XP_040747803.1_Linderina-pennispora	Fibrillarin	31.1005	42.2111
WP_010879579.1_Archaeoglobus-fulgidus	NP_506691.1_Caenorhabditis-elegans	Fibrillarin	37.799	45.6731
WP_010879579.1_Archaeoglobus-fulgidus	NP_032017.2_Mus-musculus	Fibrillarin	37.3206	47.343
WP_010879579.1_Archaeoglobus-fulgidus	XP_002499989.1_Micromonas-commoda	Fibrillarin	34.4498	45.4545
WP_010879579.1_Archaeoglobus-fulgidus	AT4G25630.1_Arabidopsis-thaliana	Fibrillarin	35.8852	45.6731
WP_237087663.1_Nitrosopumilus-piranensis	ORX82512.1_Anaeromyces-robustus	Fibrillarin	39.5556	43.0493
WP_237087663.1_Nitrosopumilus-piranensis	XP_040747803.1_Linderina-pennispora	Fibrillarin	34.7032	40.3756
WP_237087663.1_Nitrosopumilus-piranensis	NP_506691.1_Caenorhabditis-elegans	Fibrillarin	43.1111	47.0852
WP_237087663.1_Nitrosopumilus-piranensis	NP_032017.2_Mus-musculus	Fibrillarin	40.8889	44.3946
WP_237087663.1_Nitrosopumilus-piranensis	XP_002499989.1_Micromonas-commoda	Fibrillarin	40.4444	44.1964
WP_237087663.1_Nitrosopumilus-piranensis	AT4G25630.1_Arabidopsis-thaliana	Fibrillarin	41.3333	45.2915
XP_002499989.1_Micromonas-commoda	AT4G25630.1_Arabidopsis-thaliana	Fibrillarin	81.6594	81.6594
XP_040747803.1_Linderina-pennispora	NP_506691.1_Caenorhabditis-elegans	Fibrillarin	69.863	72.9358
XP_040747803.1_Linderina-pennispora	NP_032017.2_Mus-musculus	Fibrillarin	73.9726	77.0642
XP_040747803.1_Linderina-pennispora	XP_002499989.1_Micromonas-commoda	Fibrillarin	76.2557	77.6256
XP_040747803.1_Linderina-pennispora	AT4G25630.1_Arabidopsis-thaliana	Fibrillarin	75.3425	76.7123
NP_497843.1_Caenorhabditis-elegans	NP_598752.2_Mus-musculus	FtsJ	61.4525	63.1285
NP_497843.1_Caenorhabditis-elegans	XP_002508511.1_Micromonas-commoda	FtsJ	57.7778	61.1111
NP_497843.1_Caenorhabditis-elegans	AT5G01230.1_Arabidopsis-thaliana	FtsJ	63.8889	65.5556
NP_598752.2_Mus-musculus	XP_002508511.1_Micromonas-commoda	FtsJ	60.8939	64.2458
NP_598752.2_Mus-musculus	AT5G01230.1_Arabidopsis-thaliana	FtsJ	68.1564	69.8324
ORX64090.1_Anaeromyces-robustus	XP_040742363.1_Linderina-pennispora	FtsJ	79.558	81.2155
ORX64090.1_Anaeromyces-robustus	NP_497843.1_Caenorhabditis-elegans	FtsJ	62.2222	63.8889
ORX64090.1_Anaeromyces-robustus	NP_598752.2_Mus-musculus	FtsJ	73.1844	74.8603
ORX64090.1_Anaeromyces-robustus	XP_002508511.1_Micromonas-commoda	FtsJ	65.3846	68.1319
ORX64090.1_Anaeromyces-robustus	AT5G01230.1_Arabidopsis-thaliana	FtsJ	69.2308	70.8791
WP_000145975.1_Escherichia-coli	WP_010879543.1_Archaeoglobus-fulgidus	FtsJ	36.0465	38.5965
WP_000145975.1_Escherichia-coli	WP_148703963.1_Nitrosopumilus-piranensis	FtsJ	36.3636	37.5
WP_000145975.1_Escherichia-coli	ORX64090.1_Anaeromyces-robustus	FtsJ	32.2034	33.3333
WP_000145975.1_Escherichia-coli	XP_040742363.1_Linderina-pennispora	FtsJ	31.0734	32.2034
WP_000145975.1_Escherichia-coli	NP_497843.1_Caenorhabditis-elegans	FtsJ	30.5085	32.2034
WP_000145975.1_Escherichia-coli	NP_598752.2_Mus-musculus	FtsJ	33.8983	35.5932
WP_000145975.1_Escherichia-coli	XP_002508511.1_Micromonas-commoda	FtsJ	32.2034	35.0282
WP_000145975.1_Escherichia-coli	AT5G01230.1_Arabidopsis-thaliana	FtsJ	31.6384	32.7684
WP_010879543.1_Archaeoglobus-fulgidus	WP_148703963.1_Nitrosopumilus-piranensis	FtsJ	35.4651	38.5965
WP_010879543.1_Archaeoglobus-fulgidus	ORX64090.1_Anaeromyces-robustus	FtsJ	31.9767	35.4651
WP_010879543.1_Archaeoglobus-fulgidus	XP_040742363.1_Linderina-pennispora	FtsJ	31.3953	34.3023
WP_010879543.1_Archaeoglobus-fulgidus	NP_497843.1_Caenorhabditis-elegans	FtsJ	28.4884	32.1637
WP_010879543.1_Archaeoglobus-fulgidus	NP_598752.2_Mus-musculus	FtsJ	31.9767	35.6725
WP_010879543.1_Archaeoglobus-fulgidus	XP_002508511.1_Micromonas-commoda	FtsJ	29.0698	31.9767
WP_010879543.1_Archaeoglobus-fulgidus	AT5G01230.1_Arabidopsis-thaliana	FtsJ	30.2326	34.3023
WP_016468072.1_Streptomyces-albus	WP_000145975.1_Escherichia-coli	FtsJ	16.3842	23.0769
WP_016468072.1_Streptomyces-albus	WP_010879543.1_Archaeoglobus-fulgidus	FtsJ	16.8605	23.8095
WP_016468072.1_Streptomyces-albus	WP_148703963.1_Nitrosopumilus-piranensis	FtsJ	13.6364	22.619
WP_016468072.1_Streptomyces-albus	ORX64090.1_Anaeromyces-robustus	FtsJ	10.989	18.7135
WP_016468072.1_Streptomyces-albus	XP_040742363.1_Linderina-pennispora	FtsJ	14.3646	22.3529
WP_016468072.1_Streptomyces-albus	NP_497843.1_Caenorhabditis-elegans	FtsJ	11.1111	20.7101
WP_016468072.1_Streptomyces-albus	NP_598752.2_Mus-musculus	FtsJ	15.0838	24.2604
WP_016468072.1_Streptomyces-albus	XP_002508511.1_Micromonas-commoda	FtsJ	11.7021	19.2982
WP_016468072.1_Streptomyces-albus	AT5G01230.1_Arabidopsis-thaliana	FtsJ	11.7021	19.2982
WP_148703963.1_Nitrosopumilus-piranensis	ORX64090.1_Anaeromyces-robustus	FtsJ	26.7045	29.5455
WP_148703963.1_Nitrosopumilus-piranensis	XP_040742363.1_Linderina-pennispora	FtsJ	26.1364	28.9773
WP_148703963.1_Nitrosopumilus-piranensis	NP_497843.1_Caenorhabditis-elegans	FtsJ	29.5455	32.9545
WP_148703963.1_Nitrosopumilus-piranensis	NP_598752.2_Mus-musculus	FtsJ	29.5455	32.9545
WP_148703963.1_Nitrosopumilus-piranensis	XP_002508511.1_Micromonas-commoda	FtsJ	28.9773	31.8182
WP_148703963.1_Nitrosopumilus-piranensis	AT5G01230.1_Arabidopsis-thaliana	FtsJ	26.1364	28.4091
XP_002508511.1_Micromonas-commoda	AT5G01230.1_Arabidopsis-thaliana	FtsJ	67.7249	71.2766
XP_040742363.1_Linderina-pennispora	NP_497843.1_Caenorhabditis-elegans	FtsJ	66.6667	67.7778
XP_040742363.1_Linderina-pennispora	NP_598752.2_Mus-musculus	FtsJ	74.8603	76.5363
XP_040742363.1_Linderina-pennispora	XP_002508511.1_Micromonas-commoda	FtsJ	62.9834	66.2983
XP_040742363.1_Linderina-pennispora	AT5G01230.1_Arabidopsis-thaliana	FtsJ	70.7182	72.9282
NP_497549.2_Caenorhabditis-elegans	NP_955771.2_Mus-musculus	Methyltransf_11	25.5102	28.7234
NP_497549.2_Caenorhabditis-elegans	XP_002504912.1_Micromonas-commoda	Methyltransf_11	25.5102	29.5918
NP_497549.2_Caenorhabditis-elegans	AT1G69520.2_Arabidopsis-thaliana	Methyltransf_11	23.4694	26.5306
NP_955771.2_Mus-musculus	XP_002504912.1_Micromonas-commoda	Methyltransf_11	27.551	35.0515
NP_955771.2_Mus-musculus	AT1G69520.2_Arabidopsis-thaliana	Methyltransf_11	34.6939	42.268
ORX78881.1_Anaeromyces-robustus	XP_040744030.1_Linderina-pennispora	Methyltransf_11	25	34.4086
ORX78881.1_Anaeromyces-robustus	NP_497549.2_Caenorhabditis-elegans	Methyltransf_11	30.2083	35.1064
ORX78881.1_Anaeromyces-robustus	NP_955771.2_Mus-musculus	Methyltransf_11	22.9167	32.2581
ORX78881.1_Anaeromyces-robustus	XP_002504912.1_Micromonas-commoda	Methyltransf_11	28.125	32.2917
ORX78881.1_Anaeromyces-robustus	AT1G69520.2_Arabidopsis-thaliana	Methyltransf_11	27.0833	30.2083
WP_000211705.1_Escherichia-coli	WP_143274345.1_Archaeoglobus-fulgidus	Methyltransf_11	29.0323	35.4839
WP_000211705.1_Escherichia-coli	WP_148704146.1_Nitrosopumilus-piranensis	Methyltransf_11	23.913	25.5556
WP_000211705.1_Escherichia-coli	ORX78881.1_Anaeromyces-robustus	Methyltransf_11	29.1667	34.0426
WP_000211705.1_Escherichia-coli	XP_040744030.1_Linderina-pennispora	Methyltransf_11	29.1667	31.25
WP_000211705.1_Escherichia-coli	NP_497549.2_Caenorhabditis-elegans	Methyltransf_11	21.6495	23.9583
WP_000211705.1_Escherichia-coli	NP_955771.2_Mus-musculus	Methyltransf_11	21.6495	23.4043
WP_000211705.1_Escherichia-coli	XP_002504912.1_Micromonas-commoda	Methyltransf_11	24.7423	28.866
WP_000211705.1_Escherichia-coli	AT1G69520.2_Arabidopsis-thaliana	Methyltransf_11	26.8041	27.8351
WP_016471571.1_Streptomyces-albus	WP_000211705.1_Escherichia-coli	Methyltransf_11	34.0659	34.0659
WP_016471571.1_Streptomyces-albus	WP_143274345.1_Archaeoglobus-fulgidus	Methyltransf_11	28.5714	36.3636
WP_016471571.1_Streptomyces-albus	WP_148704146.1_Nitrosopumilus-piranensis	Methyltransf_11	20.8791	24.1379
WP_016471571.1_Streptomyces-albus	ORX78881.1_Anaeromyces-robustus	Methyltransf_11	28.5714	34.0659
WP_016471571.1_Streptomyces-albus	XP_040744030.1_Linderina-pennispora	Methyltransf_11	28.5714	33.3333
WP_016471571.1_Streptomyces-albus	NP_497549.2_Caenorhabditis-elegans	Methyltransf_11	27.4725	30.7692
WP_016471571.1_Streptomyces-albus	NP_955771.2_Mus-musculus	Methyltransf_11	23.0769	27.2727
WP_016471571.1_Streptomyces-albus	XP_002504912.1_Micromonas-commoda	Methyltransf_11	30.7692	34.0659
WP_016471571.1_Streptomyces-albus	AT1G69520.2_Arabidopsis-thaliana	Methyltransf_11	23.0769	25.2747
WP_143274345.1_Archaeoglobus-fulgidus	WP_148704146.1_Nitrosopumilus-piranensis	Methyltransf_11	15.2174	19.5402
WP_143274345.1_Archaeoglobus-fulgidus	ORX78881.1_Anaeromyces-robustus	Methyltransf_11	32.2581	37.3626
WP_143274345.1_Archaeoglobus-fulgidus	XP_040744030.1_Linderina-pennispora	Methyltransf_11	19.3548	28.2609
WP_143274345.1_Archaeoglobus-fulgidus	NP_497549.2_Caenorhabditis-elegans	Methyltransf_11	20.4301	23.6559
WP_143274345.1_Archaeoglobus-fulgidus	NP_955771.2_Mus-musculus	Methyltransf_11	34.4086	37.6344
WP_143274345.1_Archaeoglobus-fulgidus	XP_002504912.1_Micromonas-commoda	Methyltransf_11	41.9355	48.3871
WP_143274345.1_Archaeoglobus-fulgidus	AT1G69520.2_Arabidopsis-thaliana	Methyltransf_11	34.4086	40.8602
WP_148704146.1_Nitrosopumilus-piranensis	ORX78881.1_Anaeromyces-robustus	Methyltransf_11	23.913	27.1739
WP_148704146.1_Nitrosopumilus-piranensis	XP_040744030.1_Linderina-pennispora	Methyltransf_11	15.2174	22.4719
WP_148704146.1_Nitrosopumilus-piranensis	NP_497549.2_Caenorhabditis-elegans	Methyltransf_11	14.1304	18.8889
WP_148704146.1_Nitrosopumilus-piranensis	NP_955771.2_Mus-musculus	Methyltransf_11	13.0435	19.1011
WP_148704146.1_Nitrosopumilus-piranensis	XP_002504912.1_Micromonas-commoda	Methyltransf_11	20.6522	18.4783
WP_148704146.1_Nitrosopumilus-piranensis	AT1G69520.2_Arabidopsis-thaliana	Methyltransf_11	17.3913	20.6522
XP_002504912.1_Micromonas-commoda	AT1G69520.2_Arabidopsis-thaliana	Methyltransf_11	30.6931	36.6337
XP_040744030.1_Linderina-pennispora	NP_497549.2_Caenorhabditis-elegans	Methyltransf_11	20.8333	24.2105
XP_040744030.1_Linderina-pennispora	NP_955771.2_Mus-musculus	Methyltransf_11	16.6667	23.6559
XP_040744030.1_Linderina-pennispora	XP_002504912.1_Micromonas-commoda	Methyltransf_11	20.8333	28.125
XP_040744030.1_Linderina-pennispora	AT1G69520.2_Arabidopsis-thaliana	Methyltransf_11	22.9167	29.1667
NP_001040827.1_Caenorhabditis-elegans	NP_766155.3_Mus-musculus	Methyltransf_12	47.1154	50
NP_001040827.1_Caenorhabditis-elegans	XP_002507428.1_Micromonas-commoda	Methyltransf_12	23.8095	31.6832
NP_001040827.1_Caenorhabditis-elegans	AT2G26200.1_Arabidopsis-thaliana	Methyltransf_12	33.3333	36.2745
NP_766155.3_Mus-musculus	XP_002507428.1_Micromonas-commoda	Methyltransf_12	32.6923	42.5743
NP_766155.3_Mus-musculus	AT2G26200.1_Arabidopsis-thaliana	Methyltransf_12	41.1765	44.1176
ORX80439.1_Anaeromyces-robustus	XP_040742194.1_Linderina-pennispora	Methyltransf_12	56.4356	59.4059
ORX80439.1_Anaeromyces-robustus	NP_001040827.1_Caenorhabditis-elegans	Methyltransf_12	36.6337	41.5842
ORX80439.1_Anaeromyces-robustus	NP_766155.3_Mus-musculus	Methyltransf_12	44.5545	50.495
ORX80439.1_Anaeromyces-robustus	XP_002507428.1_Micromonas-commoda	Methyltransf_12	34.6535	40
ORX80439.1_Anaeromyces-robustus	AT2G26200.1_Arabidopsis-thaliana	Methyltransf_12	51.4851	53.4653
WP_000240999.1_Escherichia-coli	ORX80439.1_Anaeromyces-robustus	Methyltransf_12	13.2653	20.6522
WP_000240999.1_Escherichia-coli	XP_040742194.1_Linderina-pennispora	Methyltransf_12	11.2245	19.3548
WP_000240999.1_Escherichia-coli	NP_001040827.1_Caenorhabditis-elegans	Methyltransf_12	14.2857	17.2043
WP_000240999.1_Escherichia-coli	NP_766155.3_Mus-musculus	Methyltransf_12	13.2653	16.129
WP_000240999.1_Escherichia-coli	XP_002507428.1_Micromonas-commoda	Methyltransf_12	13.2653	19.5652
WP_000240999.1_Escherichia-coli	AT2G26200.1_Arabidopsis-thaliana	Methyltransf_12	13.2653	15.0538
WP_051719301.1_Streptomyces-albus	WP_000240999.1_Escherichia-coli	Methyltransf_12	15.4639	20.8791
WP_051719301.1_Streptomyces-albus	ORX80439.1_Anaeromyces-robustus	Methyltransf_12	10.3093	13.5417
WP_051719301.1_Streptomyces-albus	XP_040742194.1_Linderina-pennispora	Methyltransf_12	16.4948	22.6804
WP_051719301.1_Streptomyces-albus	NP_001040827.1_Caenorhabditis-elegans	Methyltransf_12	21.6495	28.866
WP_051719301.1_Streptomyces-albus	NP_766155.3_Mus-musculus	Methyltransf_12	19.5876	25.7732
WP_051719301.1_Streptomyces-albus	XP_002507428.1_Micromonas-commoda	Methyltransf_12	18.5567	25
WP_051719301.1_Streptomyces-albus	AT2G26200.1_Arabidopsis-thaliana	Methyltransf_12	16.4948	21.6495
XP_002507428.1_Micromonas-commoda	AT2G26200.1_Arabidopsis-thaliana	Methyltransf_12	41.1765	46.5347
XP_040742194.1_Linderina-pennispora	NP_001040827.1_Caenorhabditis-elegans	Methyltransf_12	33.3333	35.2941
XP_040742194.1_Linderina-pennispora	NP_766155.3_Mus-musculus	Methyltransf_12	42.1569	45.098
XP_040742194.1_Linderina-pennispora	XP_002507428.1_Micromonas-commoda	Methyltransf_12	36.2745	40.5941
XP_040742194.1_Linderina-pennispora	AT2G26200.1_Arabidopsis-thaliana	Methyltransf_12	51.9608	51.9608
NP_001041045.1_Caenorhabditis-elegans	NP_766275.1_Mus-musculus	Methyltransf_23	37.2973	42.6966
NP_001041045.1_Caenorhabditis-elegans	XP_002501030.1_Micromonas-commoda	Methyltransf_23	35.3261	41.7143
NP_001041045.1_Caenorhabditis-elegans	AT1G54650.3_Arabidopsis-thaliana	Methyltransf_23	13.2979	16.1491
NP_766275.1_Mus-musculus	XP_002501030.1_Micromonas-commoda	Methyltransf_23	41.8478	45.0549
NP_766275.1_Mus-musculus	AT1G54650.3_Arabidopsis-thaliana	Methyltransf_23	13.5135	17.6829
ORX75316.1_Anaeromyces-robustus	XP_040745241.1_Linderina-pennispora	Methyltransf_23	13.1429	21.4765
ORX75316.1_Anaeromyces-robustus	NP_001041045.1_Caenorhabditis-elegans	Methyltransf_23	11.4286	21.3333
ORX75316.1_Anaeromyces-robustus	NP_766275.1_Mus-musculus	Methyltransf_23	14.8571	26.3158
ORX75316.1_Anaeromyces-robustus	XP_002501030.1_Micromonas-commoda	Methyltransf_23	10.8571	19.2053
ORX75316.1_Anaeromyces-robustus	AT1G54650.3_Arabidopsis-thaliana	Methyltransf_23	12	15.2439
WP_000990768.1_Escherichia-coli	WP_010877560.1_Archaeoglobus-fulgidus	Methyltransf_23	12.8834	17.7632
WP_000990768.1_Escherichia-coli	WP_148703622.1_Nitrosopumilus-piranensis	Methyltransf_23	12.8655	18.7919
WP_000990768.1_Escherichia-coli	ORX75316.1_Anaeromyces-robustus	Methyltransf_23	12.2093	22.7586
WP_000990768.1_Escherichia-coli	XP_040745241.1_Linderina-pennispora	Methyltransf_23	36.0465	42.0118
WP_000990768.1_Escherichia-coli	NP_001041045.1_Caenorhabditis-elegans	Methyltransf_23	29.0698	32.7485
WP_000990768.1_Escherichia-coli	NP_766275.1_Mus-musculus	Methyltransf_23	33.7209	35.8824
WP_000990768.1_Escherichia-coli	XP_002501030.1_Micromonas-commoda	Methyltransf_23	40.1163	46.1078
WP_000990768.1_Escherichia-coli	AT1G54650.3_Arabidopsis-thaliana	Methyltransf_23	13.9535	19.0789
WP_010877560.1_Archaeoglobus-fulgidus	WP_148703622.1_Nitrosopumilus-piranensis	Methyltransf_23	12.2699	17.3611
WP_010877560.1_Archaeoglobus-fulgidus	ORX75316.1_Anaeromyces-robustus	Methyltransf_23	15.9509	26.2069
WP_010877560.1_Archaeoglobus-fulgidus	XP_040745241.1_Linderina-pennispora	Methyltransf_23	18.4049	24.2038
WP_010877560.1_Archaeoglobus-fulgidus	NP_001041045.1_Caenorhabditis-elegans	Methyltransf_23	12.2699	18.8679
WP_010877560.1_Archaeoglobus-fulgidus	NP_766275.1_Mus-musculus	Methyltransf_23	20.8589	24.5283
WP_010877560.1_Archaeoglobus-fulgidus	XP_002501030.1_Micromonas-commoda	Methyltransf_23	13.4969	18.4713
WP_010877560.1_Archaeoglobus-fulgidus	AT1G54650.3_Arabidopsis-thaliana	Methyltransf_23	12.8834	18.8811
WP_031176140.1_Streptomyces-albus	WP_000990768.1_Escherichia-coli	Methyltransf_23	14.4578	16.3399
WP_031176140.1_Streptomyces-albus	WP_010877560.1_Archaeoglobus-fulgidus	Methyltransf_23	11.0429	14.4828
WP_031176140.1_Streptomyces-albus	WP_148703622.1_Nitrosopumilus-piranensis	Methyltransf_23	9.03614	9.80392
WP_031176140.1_Streptomyces-albus	ORX75316.1_Anaeromyces-robustus	Methyltransf_23	10.241	12.2302
WP_031176140.1_Streptomyces-albus	XP_040745241.1_Linderina-pennispora	Methyltransf_23	15.0602	20.2454
WP_031176140.1_Streptomyces-albus	NP_001041045.1_Caenorhabditis-elegans	Methyltransf_23	17.4699	20.9877
WP_031176140.1_Streptomyces-albus	NP_766275.1_Mus-musculus	Methyltransf_23	12.0482	16.5644
WP_031176140.1_Streptomyces-albus	XP_002501030.1_Micromonas-commoda	Methyltransf_23	17.4699	22.3602
WP_031176140.1_Streptomyces-albus	AT1G54650.3_Arabidopsis-thaliana	Methyltransf_23	10.8434	13.6364
WP_148703622.1_Nitrosopumilus-piranensis	ORX75316.1_Anaeromyces-robustus	Methyltransf_23	12.8655	13.6054
WP_148703622.1_Nitrosopumilus-piranensis	XP_040745241.1_Linderina-pennispora	Methyltransf_23	9.94152	15.9236
WP_148703622.1_Nitrosopumilus-piranensis	NP_001041045.1_Caenorhabditis-elegans	Methyltransf_23	11.1111	20.7792
WP_148703622.1_Nitrosopumilus-piranensis	NP_766275.1_Mus-musculus	Methyltransf_23	15.2047	23.4177
WP_148703622.1_Nitrosopumilus-piranensis	XP_002501030.1_Micromonas-commoda	Methyltransf_23	15.2047	21.1538
WP_148703622.1_Nitrosopumilus-piranensis	AT1G54650.3_Arabidopsis-thaliana	Methyltransf_23	16.3743	20.9877
XP_002501030.1_Micromonas-commoda	AT1G54650.3_Arabidopsis-thaliana	Methyltransf_23	11.413	16.5644
XP_040745241.1_Linderina-pennispora	NP_001041045.1_Caenorhabditis-elegans	Methyltransf_23	37.0166	41.8079
XP_040745241.1_Linderina-pennispora	NP_766275.1_Mus-musculus	Methyltransf_23	40.884	44.1989
XP_040745241.1_Linderina-pennispora	XP_002501030.1_Micromonas-commoda	Methyltransf_23	46.9613	49.162
XP_040745241.1_Linderina-pennispora	AT1G54650.3_Arabidopsis-thaliana	Methyltransf_23	12.1547	10.559
NP_065602.2_Mus-musculus	XP_002502625.1_Micromonas-commoda	Methyltransf_31	52.5641	54.4872
NP_065602.2_Mus-musculus	AT1G48600.2_Arabidopsis-thaliana	Methyltransf_31	16.7832	23.1884
NP_504044.3_Caenorhabditis-elegans	NP_065602.2_Mus-musculus	Methyltransf_31	18.0451	21.9697
NP_504044.3_Caenorhabditis-elegans	XP_002502625.1_Micromonas-commoda	Methyltransf_31	17.2932	18.1818
NP_504044.3_Caenorhabditis-elegans	AT1G48600.2_Arabidopsis-thaliana	Methyltransf_31	15.7895	26.2295
ORX79542.1_Anaeromyces-robustus	XP_040744098.1_Linderina-pennispora	Methyltransf_31	15.2	26.9565
ORX79542.1_Anaeromyces-robustus	NP_504044.3_Caenorhabditis-elegans	Methyltransf_31	21.6	26.4
ORX79542.1_Anaeromyces-robustus	NP_065602.2_Mus-musculus	Methyltransf_31	19.2	27.4194
ORX79542.1_Anaeromyces-robustus	XP_002502625.1_Micromonas-commoda	Methyltransf_31	17.6	22.5806
ORX79542.1_Anaeromyces-robustus	AT1G48600.2_Arabidopsis-thaliana	Methyltransf_31	19.2	25.641
WP_001331920.1_Escherichia-coli	WP_052270463.1_Archaeoglobus-fulgidus	Methyltransf_31	15.3333	22.6562
WP_001331920.1_Escherichia-coli	WP_148702564.1_Nitrosopumilus-piranensis	Methyltransf_31	14.8649	17.1642
WP_001331920.1_Escherichia-coli	ORX79542.1_Anaeromyces-robustus	Methyltransf_31	14.4	19.8347
WP_001331920.1_Escherichia-coli	XP_040744098.1_Linderina-pennispora	Methyltransf_31	14.1026	22.6562
WP_001331920.1_Escherichia-coli	NP_504044.3_Caenorhabditis-elegans	Methyltransf_31	18.0451	23.4375
WP_001331920.1_Escherichia-coli	NP_065602.2_Mus-musculus	Methyltransf_31	14.7436	22.7941
WP_001331920.1_Escherichia-coli	XP_002502625.1_Micromonas-commoda	Methyltransf_31	19.2308	27.2059
WP_001331920.1_Escherichia-coli	AT1G48600.2_Arabidopsis-thaliana	Methyltransf_31	17.4825	25.1969
WP_031175919.1_Streptomyces-albus	WP_001331920.1_Escherichia-coli	Methyltransf_31	18.0645	23.8411
WP_031175919.1_Streptomyces-albus	WP_052270463.1_Archaeoglobus-fulgidus	Methyltransf_31	16.6667	24.8
WP_031175919.1_Streptomyces-albus	WP_148702564.1_Nitrosopumilus-piranensis	Methyltransf_31	16.8919	24.812
WP_031175919.1_Streptomyces-albus	ORX79542.1_Anaeromyces-robustus	Methyltransf_31	24.8	26.4463
WP_031175919.1_Streptomyces-albus	XP_040744098.1_Linderina-pennispora	Methyltransf_31	17.4194	26.4
WP_031175919.1_Streptomyces-albus	NP_504044.3_Caenorhabditis-elegans	Methyltransf_31	22.5564	28.3465
WP_031175919.1_Streptomyces-albus	NP_065602.2_Mus-musculus	Methyltransf_31	17.4194	26.8657
WP_031175919.1_Streptomyces-albus	XP_002502625.1_Micromonas-commoda	Methyltransf_31	18.0645	26.8657
WP_031175919.1_Streptomyces-albus	AT1G48600.2_Arabidopsis-thaliana	Methyltransf_31	20.2797	29.1339
WP_052270463.1_Archaeoglobus-fulgidus	WP_148702564.1_Nitrosopumilus-piranensis	Methyltransf_31	16.8919	25.3731
WP_052270463.1_Archaeoglobus-fulgidus	ORX79542.1_Anaeromyces-robustus	Methyltransf_31	16	20.354
WP_052270463.1_Archaeoglobus-fulgidus	XP_040744098.1_Linderina-pennispora	Methyltransf_31	16.6667	26.8657
WP_052270463.1_Archaeoglobus-fulgidus	NP_504044.3_Caenorhabditis-elegans	Methyltransf_31	21.8045	28.3333
WP_052270463.1_Archaeoglobus-fulgidus	NP_065602.2_Mus-musculus	Methyltransf_31	18	25.9259
WP_052270463.1_Archaeoglobus-fulgidus	XP_002502625.1_Micromonas-commoda	Methyltransf_31	19.3333	27.972
WP_052270463.1_Archaeoglobus-fulgidus	AT1G48600.2_Arabidopsis-thaliana	Methyltransf_31	16.7832	24.2188
WP_148702564.1_Nitrosopumilus-piranensis	ORX79542.1_Anaeromyces-robustus	Methyltransf_31	18.4	21.6
WP_148702564.1_Nitrosopumilus-piranensis	XP_040744098.1_Linderina-pennispora	Methyltransf_31	33.7838	38.6861
WP_148702564.1_Nitrosopumilus-piranensis	NP_504044.3_Caenorhabditis-elegans	Methyltransf_31	18.797	20.155
WP_148702564.1_Nitrosopumilus-piranensis	NP_065602.2_Mus-musculus	Methyltransf_31	28.3784	36.3014
WP_148702564.1_Nitrosopumilus-piranensis	XP_002502625.1_Micromonas-commoda	Methyltransf_31	33.7838	41.0959
WP_148702564.1_Nitrosopumilus-piranensis	AT1G48600.2_Arabidopsis-thaliana	Methyltransf_31	21.6783	29.927
XP_002502625.1_Micromonas-commoda	AT1G48600.2_Arabidopsis-thaliana	Methyltransf_31	18.1818	23.913
XP_040744098.1_Linderina-pennispora	NP_504044.3_Caenorhabditis-elegans	Methyltransf_31	13.5338	17.0732
XP_040744098.1_Linderina-pennispora	NP_065602.2_Mus-musculus	Methyltransf_31	47.4359	52.381
XP_040744098.1_Linderina-pennispora	XP_002502625.1_Micromonas-commoda	Methyltransf_31	47.9532	53.2934
XP_040744098.1_Linderina-pennispora	AT1G48600.2_Arabidopsis-thaliana	Methyltransf_31	16.0839	24.8062
NP_001153379.1_Mus-musculus	XP_002501415.1_Micromonas-commoda	SpoU_methylase	19.7183	22.1429
NP_001153379.1_Mus-musculus	AT5G15390.1_Arabidopsis-thaliana	SpoU_methylase	18.8811	20.4225
NP_495375.3_Caenorhabditis-elegans	NP_001153379.1_Mus-musculus	SpoU_methylase	49.3056	49.3056
NP_495375.3_Caenorhabditis-elegans	XP_002501415.1_Micromonas-commoda	SpoU_methylase	17.6056	20.7143
NP_495375.3_Caenorhabditis-elegans	AT5G15390.1_Arabidopsis-thaliana	SpoU_methylase	20.979	22.5352
ORX76863.1_Anaeromyces-robustus	XP_040741092.1_Linderina-pennispora	SpoU_methylase	16.6667	19.7183
ORX76863.1_Anaeromyces-robustus	NP_495375.3_Caenorhabditis-elegans	SpoU_methylase	48.6111	48.6111
ORX76863.1_Anaeromyces-robustus	NP_001153379.1_Mus-musculus	SpoU_methylase	58.3333	58.3333
ORX76863.1_Anaeromyces-robustus	XP_002501415.1_Micromonas-commoda	SpoU_methylase	16.1972	20.7143
ORX76863.1_Anaeromyces-robustus	AT5G15390.1_Arabidopsis-thaliana	SpoU_methylase	17.4825	19.0141
WP_001293282.1_Escherichia-coli	WP_010879886.1_Archaeoglobus-fulgidus	SpoU_methylase	33.3333	34.7518
WP_001293282.1_Escherichia-coli	ORX76863.1_Anaeromyces-robustus	SpoU_methylase	19.0141	24.1135
WP_001293282.1_Escherichia-coli	XP_040741092.1_Linderina-pennispora	SpoU_methylase	28.8732	32.3944
WP_001293282.1_Escherichia-coli	NP_495375.3_Caenorhabditis-elegans	SpoU_methylase	19.0141	23.4043
WP_001293282.1_Escherichia-coli	NP_001153379.1_Mus-musculus	SpoU_methylase	18.3099	21.9858
WP_001293282.1_Escherichia-coli	XP_002501415.1_Micromonas-commoda	SpoU_methylase	30.2817	32.1429
WP_001293282.1_Escherichia-coli	AT5G15390.1_Arabidopsis-thaliana	SpoU_methylase	28.8732	30.9859
WP_010879886.1_Archaeoglobus-fulgidus	ORX76863.1_Anaeromyces-robustus	SpoU_methylase	19.8582	22.1429
WP_010879886.1_Archaeoglobus-fulgidus	XP_040741092.1_Linderina-pennispora	SpoU_methylase	25.5319	29.7872
WP_010879886.1_Archaeoglobus-fulgidus	NP_495375.3_Caenorhabditis-elegans	SpoU_methylase	22.695	26.4286
WP_010879886.1_Archaeoglobus-fulgidus	NP_001153379.1_Mus-musculus	SpoU_methylase	21.2766	24.2857
WP_010879886.1_Archaeoglobus-fulgidus	XP_002501415.1_Micromonas-commoda	SpoU_methylase	25.5319	30.2158
WP_010879886.1_Archaeoglobus-fulgidus	AT5G15390.1_Arabidopsis-thaliana	SpoU_methylase	27.6596	29.078
WP_031174919.1_Streptomyces-albus	WP_001293282.1_Escherichia-coli	SpoU_methylase	26.7606	28.169
WP_031174919.1_Streptomyces-albus	WP_010879886.1_Archaeoglobus-fulgidus	SpoU_methylase	35.461	37.5887
WP_031174919.1_Streptomyces-albus	ORX76863.1_Anaeromyces-robustus	SpoU_methylase	15.9722	16.9014
WP_031174919.1_Streptomyces-albus	XP_040741092.1_Linderina-pennispora	SpoU_methylase	23.2877	26.0274
WP_031174919.1_Streptomyces-albus	NP_495375.3_Caenorhabditis-elegans	SpoU_methylase	19.4444	21.831
WP_031174919.1_Streptomyces-albus	NP_001153379.1_Mus-musculus	SpoU_methylase	18.75	19.7183
WP_031174919.1_Streptomyces-albus	XP_002501415.1_Micromonas-commoda	SpoU_methylase	30.2817	33.8028
WP_031174919.1_Streptomyces-albus	AT5G15390.1_Arabidopsis-thaliana	SpoU_methylase	22.3776	23.7762
XP_002501415.1_Micromonas-commoda	AT5G15390.1_Arabidopsis-thaliana	SpoU_methylase	23.2394	27.6596
XP_040741092.1_Linderina-pennispora	NP_495375.3_Caenorhabditis-elegans	SpoU_methylase	19.4444	24.6479
XP_040741092.1_Linderina-pennispora	NP_001153379.1_Mus-musculus	SpoU_methylase	17.3611	22.5352
XP_040741092.1_Linderina-pennispora	XP_002501415.1_Micromonas-commoda	SpoU_methylase	23.2394	28.8732
XP_040741092.1_Linderina-pennispora	AT5G15390.1_Arabidopsis-thaliana	SpoU_methylase	20.979	24.4755
NP_081469.2_Mus-musculus	XP_002505520.1_Micromonas-commoda	TP_methylase	14.1593	14.8649
NP_081469.2_Mus-musculus	AT5G40850.1_Arabidopsis-thaliana	TP_methylase	15.4206	19.5238
NP_496427.1_Caenorhabditis-elegans	NP_081469.2_Mus-musculus	TP_methylase	63.4855	64.7303
NP_496427.1_Caenorhabditis-elegans	XP_002505520.1_Micromonas-commoda	TP_methylase	14.6018	15.1786
NP_496427.1_Caenorhabditis-elegans	AT5G40850.1_Arabidopsis-thaliana	TP_methylase	16.3551	19.8113
ORX78927.1_Anaeromyces-robustus	XP_040743901.1_Linderina-pennispora	TP_methylase	13.4615	19.1176
ORX78927.1_Anaeromyces-robustus	NP_496427.1_Caenorhabditis-elegans	TP_methylase	60.7595	62.8692
ORX78927.1_Anaeromyces-robustus	NP_081469.2_Mus-musculus	TP_methylase	62.4473	63.7131
ORX78927.1_Anaeromyces-robustus	XP_002505520.1_Micromonas-commoda	TP_methylase	12.8319	16.2162
ORX78927.1_Anaeromyces-robustus	AT5G40850.1_Arabidopsis-thaliana	TP_methylase	14.9533	19.5238
WP_000349869.1_Escherichia-coli	WP_010878738.1_Archaeoglobus-fulgidus	TP_methylase	43.8095	45.2381
WP_000349869.1_Escherichia-coli	WP_148703742.1_Nitrosopumilus-piranensis	TP_methylase	44.0758	45.0237
WP_000349869.1_Escherichia-coli	ORX78927.1_Anaeromyces-robustus	TP_methylase	14.218	15.942
WP_000349869.1_Escherichia-coli	XP_040743901.1_Linderina-pennispora	TP_methylase	33.6538	36.5385
WP_000349869.1_Escherichia-coli	NP_496427.1_Caenorhabditis-elegans	TP_methylase	16.5877	16.7464
WP_000349869.1_Escherichia-coli	NP_081469.2_Mus-musculus	TP_methylase	18.0095	19.3237
WP_000349869.1_Escherichia-coli	XP_002505520.1_Micromonas-commoda	TP_methylase	46.4455	47.8673
WP_000349869.1_Escherichia-coli	AT5G40850.1_Arabidopsis-thaliana	TP_methylase	50.7109	52.1327
WP_010878738.1_Archaeoglobus-fulgidus	WP_148703742.1_Nitrosopumilus-piranensis	TP_methylase	45.7143	47.1429
WP_010878738.1_Archaeoglobus-fulgidus	ORX78927.1_Anaeromyces-robustus	TP_methylase	12.381	14.5631
WP_010878738.1_Archaeoglobus-fulgidus	XP_040743901.1_Linderina-pennispora	TP_methylase	37.5	38.4615
WP_010878738.1_Archaeoglobus-fulgidus	NP_496427.1_Caenorhabditis-elegans	TP_methylase	12.381	14.9038
WP_010878738.1_Archaeoglobus-fulgidus	NP_081469.2_Mus-musculus	TP_methylase	13.8095	17.9612
WP_010878738.1_Archaeoglobus-fulgidus	XP_002505520.1_Micromonas-commoda	TP_methylase	39.0476	40
WP_010878738.1_Archaeoglobus-fulgidus	AT5G40850.1_Arabidopsis-thaliana	TP_methylase	39.5238	40
WP_031175390.1_Streptomyces-albus	WP_000349869.1_Escherichia-coli	TP_methylase	18.4834	27.551
WP_031175390.1_Streptomyces-albus	WP_010878738.1_Archaeoglobus-fulgidus	TP_methylase	20.9524	26.6667
WP_031175390.1_Streptomyces-albus	WP_148703742.1_Nitrosopumilus-piranensis	TP_methylase	18.2243	26.1307
WP_031175390.1_Streptomyces-albus	ORX78927.1_Anaeromyces-robustus	TP_methylase	11.0599	13.3333
WP_031175390.1_Streptomyces-albus	XP_040743901.1_Linderina-pennispora	TP_methylase	21.6346	27.9793
WP_031175390.1_Streptomyces-albus	NP_496427.1_Caenorhabditis-elegans	TP_methylase	13.3641	16.2437
WP_031175390.1_Streptomyces-albus	NP_081469.2_Mus-musculus	TP_methylase	14.2857	17.4359
WP_031175390.1_Streptomyces-albus	XP_002505520.1_Micromonas-commoda	TP_methylase	22.5806	29.6482
WP_031175390.1_Streptomyces-albus	AT5G40850.1_Arabidopsis-thaliana	TP_methylase	16.8224	32.6633
WP_148703742.1_Nitrosopumilus-piranensis	ORX78927.1_Anaeromyces-robustus	TP_methylase	15.8879	18.0952
WP_148703742.1_Nitrosopumilus-piranensis	XP_040743901.1_Linderina-pennispora	TP_methylase	32.2115	34.6154
WP_148703742.1_Nitrosopumilus-piranensis	NP_496427.1_Caenorhabditis-elegans	TP_methylase	15.4206	16.9811
WP_148703742.1_Nitrosopumilus-piranensis	NP_081469.2_Mus-musculus	TP_methylase	15.8879	17.619
WP_148703742.1_Nitrosopumilus-piranensis	XP_002505520.1_Micromonas-commoda	TP_methylase	39.7196	40.6542
WP_148703742.1_Nitrosopumilus-piranensis	AT5G40850.1_Arabidopsis-thaliana	TP_methylase	39.7196	39.7196
XP_002505520.1_Micromonas-commoda	AT5G40850.1_Arabidopsis-thaliana	TP_methylase	62.6168	64.0187
XP_040743901.1_Linderina-pennispora	NP_496427.1_Caenorhabditis-elegans	TP_methylase	14.9038	18.4466
XP_040743901.1_Linderina-pennispora	NP_081469.2_Mus-musculus	TP_methylase	17.3077	20.098
XP_040743901.1_Linderina-pennispora	XP_002505520.1_Micromonas-commoda	TP_methylase	33.6538	36.5385
XP_040743901.1_Linderina-pennispora	AT5G40850.1_Arabidopsis-thaliana	TP_methylase	34.6154	37.5
AANG008853_Anthoceros-angustus	AT4G01880.1_Arabidopsis-thaliana	TRM13	46.3235	54.2636
NP_084292.1_Mus-musculus	XP_002504257.1_Micromonas-commoda	TRM13	28.8591	38.6973
NP_084292.1_Mus-musculus	AANG008853_Anthoceros-angustus	TRM13	31.9853	39.0977
NP_084292.1_Mus-musculus	AT4G01880.1_Arabidopsis-thaliana	TRM13	25.0896	35.9073
NP_506560.1_Caenorhabditis-elegans	NP_084292.1_Mus-musculus	TRM13	22.1739	30.2222
NP_506560.1_Caenorhabditis-elegans	XP_002504257.1_Micromonas-commoda	TRM13	19.1304	31.1404
NP_506560.1_Caenorhabditis-elegans	AANG008853_Anthoceros-angustus	TRM13	24.7826	30.0885
NP_506560.1_Caenorhabditis-elegans	AT4G01880.1_Arabidopsis-thaliana	TRM13	18.6957	26.8722
ORX49647.1_Piromyces-finnis	ORX71038.1_Anaeromyces-robustus	TRM13	70.2128	73.7069
ORX49647.1_Piromyces-finnis	XP_002421674.1_Candida-dubliniensis	TRM13	17.284	27.8539
ORX49647.1_Piromyces-finnis	XP_040745571.1_Linderina-pennispora	TRM13	18.8841	28.934
ORX49647.1_Piromyces-finnis	XP_037275131.1_Rhipicephalus-microplus	TRM13	13.9918	22.87
ORX49647.1_Piromyces-finnis	NP_506560.1_Caenorhabditis-elegans	TRM13	18.2609	27.1889
ORX49647.1_Piromyces-finnis	NP_084292.1_Mus-musculus	TRM13	18.5185	31.982
ORX49647.1_Piromyces-finnis	XP_002504257.1_Micromonas-commoda	TRM13	14.8148	26.8398
ORX49647.1_Piromyces-finnis	AANG008853_Anthoceros-angustus	TRM13	16.4609	29.7778
ORX49647.1_Piromyces-finnis	AT4G01880.1_Arabidopsis-thaliana	TRM13	21.3992	33.4862
ORX71038.1_Anaeromyces-robustus	XP_002421674.1_Candida-dubliniensis	TRM13	15.7447	27.0142
ORX71038.1_Anaeromyces-robustus	XP_040745571.1_Linderina-pennispora	TRM13	16.309	28.5
ORX71038.1_Anaeromyces-robustus	XP_037275131.1_Rhipicephalus-microplus	TRM13	15.3191	24.6512
ORX71038.1_Anaeromyces-robustus	NP_506560.1_Caenorhabditis-elegans	TRM13	17.8261	27.8846
ORX71038.1_Anaeromyces-robustus	NP_084292.1_Mus-musculus	TRM13	14.4681	27.1028
ORX71038.1_Anaeromyces-robustus	XP_002504257.1_Micromonas-commoda	TRM13	14.8936	23.8739
ORX71038.1_Anaeromyces-robustus	AANG008853_Anthoceros-angustus	TRM13	17.8723	29.6296
ORX71038.1_Anaeromyces-robustus	AT4G01880.1_Arabidopsis-thaliana	TRM13	20.8511	32.5359
XP_002421674.1_Candida-dubliniensis	XP_040745571.1_Linderina-pennispora	TRM13	21.03	34.8485
XP_002421674.1_Candida-dubliniensis	XP_037275131.1_Rhipicephalus-microplus	TRM13	19.6	30.9013
XP_002421674.1_Candida-dubliniensis	NP_506560.1_Caenorhabditis-elegans	TRM13	18.6957	30.0885
XP_002421674.1_Candida-dubliniensis	NP_084292.1_Mus-musculus	TRM13	17.6	30.6034
XP_002421674.1_Candida-dubliniensis	XP_002504257.1_Micromonas-commoda	TRM13	16.8	31.441
XP_002421674.1_Candida-dubliniensis	AANG008853_Anthoceros-angustus	TRM13	23.6	34.0611
XP_002421674.1_Candida-dubliniensis	AT4G01880.1_Arabidopsis-thaliana	TRM13	20.4	31.5789
XP_002504257.1_Micromonas-commoda	AANG008853_Anthoceros-angustus	TRM13	36.3971	44.4444
XP_002504257.1_Micromonas-commoda	AT4G01880.1_Arabidopsis-thaliana	TRM13	33.3333	39.3939
XP_037275131.1_Rhipicephalus-microplus	NP_506560.1_Caenorhabditis-elegans	TRM13	25.2174	32.7434
XP_037275131.1_Rhipicephalus-microplus	NP_084292.1_Mus-musculus	TRM13	31.8008	36.8217
XP_037275131.1_Rhipicephalus-microplus	XP_002504257.1_Micromonas-commoda	TRM13	23.7548	33.4646
XP_037275131.1_Rhipicephalus-microplus	AANG008853_Anthoceros-angustus	TRM13	26.8199	32.8063
XP_037275131.1_Rhipicephalus-microplus	AT4G01880.1_Arabidopsis-thaliana	TRM13	21.8391	27.9352
XP_040745571.1_Linderina-pennispora	XP_037275131.1_Rhipicephalus-microplus	TRM13	19.7425	30.1435
XP_040745571.1_Linderina-pennispora	NP_506560.1_Caenorhabditis-elegans	TRM13	19.1304	28.0612
XP_040745571.1_Linderina-pennispora	NP_084292.1_Mus-musculus	TRM13	24.0343	37.5
XP_040745571.1_Linderina-pennispora	XP_002504257.1_Micromonas-commoda	TRM13	18.0258	33.6538
XP_040745571.1_Linderina-pennispora	AANG008853_Anthoceros-angustus	TRM13	19.3133	36.4078
XP_040745571.1_Linderina-pennispora	AT4G01880.1_Arabidopsis-thaliana	TRM13	21.8884	33.8164
KUO40820.1_Hadarchaeum-yellowstonense	WP_015505516.1_Methanomethylophilus-alvus	Trm56	42.1053	50.8929
KUO40820.1_Hadarchaeum-yellowstonense	WP_010878254.1_Archaeoglobus-fulgidus	Trm56	42.4779	51.3514
KUO40820.1_Hadarchaeum-yellowstonense	WP_012106827.1_Methanoregula-boonei	Trm56	47.4138	50
KUO40820.1_Hadarchaeum-yellowstonense	WP_110369202.1_Metallosphaera-hakonensis	Trm56	46.5517	50
KUO40820.1_Hadarchaeum-yellowstonense	WP_148702639.1_Nitrosopumilus-piranensis	Trm56	43.1034	45.6897
KUO40820.1_Hadarchaeum-yellowstonense	WP_088820309.1_Mancarchaeum-acidiphilum	Trm56	40.5172	46.9565
WP_010878254.1_Archaeoglobus-fulgidus	WP_012106827.1_Methanoregula-boonei	Trm56	46.9027	51.7857
WP_010878254.1_Archaeoglobus-fulgidus	WP_110369202.1_Metallosphaera-hakonensis	Trm56	46.0177	53.0973
WP_010878254.1_Archaeoglobus-fulgidus	WP_148702639.1_Nitrosopumilus-piranensis	Trm56	44.2478	49.1071
WP_010878254.1_Archaeoglobus-fulgidus	WP_088820309.1_Mancarchaeum-acidiphilum	Trm56	39.823	46.8468
WP_011972544.1_Methanococcus-vannielii	KUO40820.1_Hadarchaeum-yellowstonense	Trm56	41.3793	46.087
WP_011972544.1_Methanococcus-vannielii	WP_015505516.1_Methanomethylophilus-alvus	Trm56	39.4737	46.9027
WP_011972544.1_Methanococcus-vannielii	WP_010878254.1_Archaeoglobus-fulgidus	Trm56	42.4779	50
WP_011972544.1_Methanococcus-vannielii	WP_012106827.1_Methanoregula-boonei	Trm56	41.0256	45.6897
WP_011972544.1_Methanococcus-vannielii	WP_110369202.1_Metallosphaera-hakonensis	Trm56	42.0168	49.1379
WP_011972544.1_Methanococcus-vannielii	WP_148702639.1_Nitrosopumilus-piranensis	Trm56	46.1538	50.8621
WP_011972544.1_Methanococcus-vannielii	WP_088820309.1_Mancarchaeum-acidiphilum	Trm56	35.0427	45.2174
WP_012106827.1_Methanoregula-boonei	WP_110369202.1_Metallosphaera-hakonensis	Trm56	48.7179	50.4273
WP_012106827.1_Methanoregula-boonei	WP_148702639.1_Nitrosopumilus-piranensis	Trm56	51.2821	51.2821
WP_012106827.1_Methanoregula-boonei	WP_088820309.1_Mancarchaeum-acidiphilum	Trm56	41.0256	45.6897
WP_015505516.1_Methanomethylophilus-alvus	WP_010878254.1_Archaeoglobus-fulgidus	Trm56	46.9027	50.8929
WP_015505516.1_Methanomethylophilus-alvus	WP_012106827.1_Methanoregula-boonei	Trm56	37.7193	42.4779
WP_015505516.1_Methanomethylophilus-alvus	WP_110369202.1_Metallosphaera-hakonensis	Trm56	40.3509	45.614
WP_015505516.1_Methanomethylophilus-alvus	WP_148702639.1_Nitrosopumilus-piranensis	Trm56	38.5965	44.2478
WP_015505516.1_Methanomethylophilus-alvus	WP_088820309.1_Mancarchaeum-acidiphilum	Trm56	38.5965	41.0714
WP_110369202.1_Metallosphaera-hakonensis	WP_148702639.1_Nitrosopumilus-piranensis	Trm56	44.4444	45.2991
WP_110369202.1_Metallosphaera-hakonensis	WP_088820309.1_Mancarchaeum-acidiphilum	Trm56	52.1368	55.1724
WP_148702639.1_Nitrosopumilus-piranensis	WP_088820309.1_Mancarchaeum-acidiphilum	Trm56	38.4615	43.1034

## Sheet: Table S6
Table S6: Ka/Ks analysis of each 2′-O-MTase family in eukaryotes.
Protein1	Protein2	Method	MTase domain	Ka	Ks	Ka/Ks
ORX64090.1_Anaeromyces-robustus(21-202)	XP_040742363.1_Linderina-pennispora(21-201)	MA	FtsJ	0.125257	3.96671	0.031577
NP_497843.1_Caenorhabditis-elegans(21-200)	NP_598752.2_Mus-musculus(21-199)	MA	FtsJ	0.28405	3.04803	0.0931915
XP_002508511.1_Micromonas-commoda (21-209)	AT5G01230.1_Arabidopsis-thaliana(21-209)	MA	FtsJ	0.232534	3.41292	0.0681332
ORX82512.1_Anaeromyces-robustus (80-307)	XP_040747803.1_Linderina-pennispora (89-306)	MA	Fibrillarin	0.10479	4.04172	0.0259271
NP_506691.1_Caenorhabditis-elegans (119-345)	NP_032017.2_Mus-musculus (94-320)	MA	Fibrillarin	0.148581	2.72147	0.054596
XP_002499989.1_Micromonas-commoda(58-284)	AT4G25630.1_Arabidopsis-thalianaFibrillarin (82-309)	MA	Fibrillarin	0.119505	4.19226	0.0285061
ORX78927.1_Anaeromyces-robustus (3-237)	XP_040743901.1_Linderina-pennispora (243-449)	MA	TP_methylase	0.797889	1.55056	0.514581
NP_496427.1_Caenorhabditis-elegans(3-242)	NP_081469.2_Mus-musculus(1-240)	MA	TP_methylase	0.280595	3.20223	0.0876247
XP_002505520.1_Micromonas-commoda(120-344)	AT5G40850.1_Arabidopsis-thaliana (117-328)	MA	TP_methylase	0.25858	2.82653	0.0914834
ORX76863.1_Anaeromyces-robustus (1465-1606)	XP_040741092.1_Linderina-pennispora(142-291)	MA	SpoU_methylase	0.829368	1.42448	0.582225
NP_495375.3_Caenorhabditis-elegans (1072-1213)	NP_001153379.1_Mus-musculus (1422-1563)	MA	SpoU_methylase	0.449023	2.607	0.172237
XP_002501415.1_Micromonas-commoda (193-332)	AT5G15390.1_Arabidopsis-thaliana(155-296)	MA	SpoU_methylase	0.718358	1.79169	0.400939
ORX82527.1_Anaeromyces-robustus(17-112)	XP_040743606.1_Linderina-pennispora (235-336)	MA	AdoMet_MTase	0.418533	3.22423	0.129809
NP_741176.2_Caenorhabditis-elegans (187-286)	NP_084484.2_Mus-musculus (253-356)	MA	AdoMet_MTase	0.579561	2.59292	0.223517
ORX85481.1_Anaeromyces-robustus (222-532)	XP_040745571.1_Linderina-pennispora(218-450)	MA	TRM13	0.568605	2.76653	0.20553
NP_506560.1_Caenorhabditis-elegans(159-388)	NP_084292.1_Mus-musculus(165-468)	MA	TRM13	0.699868	1.96544	0.356087
XP_002504257.1_Micromonas-commoda (202-499)	AT4G01880.1_Arabidopsis-thaliana(167-445)	MA	TRM13	0.561918	2.41963	0.232233
ORX78881.1_Anaeromyces-robustus (49-144)	XP_040744030.1_Linderina-pennispora (42-135)	MA	Methyltransf_11	0.554198	2.22601	0.248964
NP_497549.2_Caenorhabditis-elegans(100-197)	NP_955771.2_Mus-musculus(75-172)	MA	Methyltransf_11	/	/	/
XP_002504912.1_Micromonas-commoda (18-122)	AT1G69520.2_Arabidopsis-thaliana(72-172)	MA	Methyltransf_11	0.613356	2.05895	0.297898
ORX80439.1_Anaeromyces-robustus (52-152)	XP_040742194.1_Linderina-pennispora (75-176)	MA	Methyltransf_12	0.277303	3.29475	0.0841651
NP_001040827.1_Caenorhabditis-elegans(122-226)	NP_766155.3_Mus-musculus (178-280)	MA	Methyltransf_12	0.484388	2.80078	0.172947
XP_002507428.1_Micromonas-commoda(229-336)	AT2G26200.1_Arabidopsis-thaliana (79-180)	MA	Methyltransf_12	0.438205	2.39283	0.183132
ORX75316.1_Anaeromyces-robustus(17-181)	XP_040745241.1_Linderina-pennispora(76-247)	MA	Methyltransf_23	0.772921	1.71605	0.450406
NP_001041045.1_Caenorhabditis-elegans (73-238)	NP_766275.1_Mus-musculus(130-304)	MA	Methyltransf_23	0.658575	1.90354	0.345974
XP_002501030.1_Micromonas-commoda (54-210)	AT1G54650.3_Arabidopsis-thaliana (86-283)	MA	Methyltransf_23	0.8032	1.55387	0.516903
ORX79542.1_Anaeromyces-robustus (73-174)	XP_040744098.1_Linderina-pennispora (69-192)	MA	Methyltransf_31	0.744869	1.984	0.375438
NP_504044.3_Caenorhabditis-elegans(178-291)	NP_065602.2_Mus-musculus (71-213)	MA	Methyltransf_31	0.780051	1.62981	0.478614
XP_002502625.1_Micromonas-commoda (76-214)	AT1G48600.2_Arabidopsis-thaliana(281-395)	MA	Methyltransf_31	0.71975	1.90581	0.377661

## Sheet: Table S7
Table S7: Structure similarity analysis of each 2′-O-MTase family.
Protein1	Protein2	MTase_domain	JTT_Dist	Std. Err	TM_score
ORX44298.1_Piromyces-finnis	ORX82527.1_Anaeromyces-robustus	AdoMet_MTase	0.123342	0.0409106	0.9769
ORX44298.1_Piromyces-finnis	XP_002417097.1_Candida-dubliniensis	AdoMet_MTase	1.05118	0.182296	0.9595
ORX82527.1_Anaeromyces-robustus	XP_002417097.1_Candida-dubliniensis	AdoMet_MTase	0.97338	0.166421	0.9599
ORX44298.1_Piromyces-finnis	XP_040743606.1_Linderina-pennispora	AdoMet_MTase	0.843725	0.141809	0.9449
ORX82527.1_Anaeromyces-robustus	XP_040743606.1_Linderina-pennispora	AdoMet_MTase	0.93089	0.156811	0.9556
XP_002417097.1_Candida-dubliniensis	XP_040743606.1_Linderina-pennispora	AdoMet_MTase	1.0926	0.18366	0.9436
ORX44298.1_Piromyces-finnis	XP_037278989.1_Rhipicephalus-microplus	AdoMet_MTase	0.940348	0.147519	0.9444
ORX82527.1_Anaeromyces-robustus	XP_037278989.1_Rhipicephalus-microplus	AdoMet_MTase	0.921034	0.137702	0.9511
XP_002417097.1_Candida-dubliniensis	XP_037278989.1_Rhipicephalus-microplus	AdoMet_MTase	1.20226	0.202245	0.9107
XP_040743606.1_Linderina-pennispora	XP_037278989.1_Rhipicephalus-microplus	AdoMet_MTase	0.910752	0.155298	0.9536
ORX44298.1_Piromyces-finnis	NP_741176.2_Caenorhabditis-elegans	AdoMet_MTase	1.0452	0.171625	0.8664
ORX82527.1_Anaeromyces-robustus	NP_741176.2_Caenorhabditis-elegans	AdoMet_MTase	1.07633	0.176983	0.8789
XP_002417097.1_Candida-dubliniensis	NP_741176.2_Caenorhabditis-elegans	AdoMet_MTase	1.49304	0.2402	0.8963
XP_040743606.1_Linderina-pennispora	NP_741176.2_Caenorhabditis-elegans	AdoMet_MTase	1.37864	0.211971	0.8851
XP_037278989.1_Rhipicephalus-microplus	NP_741176.2_Caenorhabditis-elegans	AdoMet_MTase	1.38745	0.210372	0.8912
ORX44298.1_Piromyces-finnis	XP_006822996.1_Saccoglossus-kowalevskii	AdoMet_MTase	0.823664	0.143561	0.9329
ORX82527.1_Anaeromyces-robustus	XP_006822996.1_Saccoglossus-kowalevskii	AdoMet_MTase	0.82355	0.151644	0.9415
XP_002417097.1_Candida-dubliniensis	XP_006822996.1_Saccoglossus-kowalevskii	AdoMet_MTase	1.09523	0.193074	0.91
XP_040743606.1_Linderina-pennispora	XP_006822996.1_Saccoglossus-kowalevskii	AdoMet_MTase	0.973364	0.163214	0.9623
XP_037278989.1_Rhipicephalus-microplus	XP_006822996.1_Saccoglossus-kowalevskii	AdoMet_MTase	0.651494	0.103121	0.9465
NP_741176.2_Caenorhabditis-elegans	XP_006822996.1_Saccoglossus-kowalevskii	AdoMet_MTase	1.34715	0.204273	0.8894
ORX44298.1_Piromyces-finnis	NP_084484.2_Mus-musculus	AdoMet_MTase	0.87785	0.141847	0.9299
ORX82527.1_Anaeromyces-robustus	NP_084484.2_Mus-musculus	AdoMet_MTase	0.914326	0.147347	0.9431
XP_002417097.1_Candida-dubliniensis	NP_084484.2_Mus-musculus	AdoMet_MTase	1.1589	0.198466	0.901
XP_040743606.1_Linderina-pennispora	NP_084484.2_Mus-musculus	AdoMet_MTase	0.906066	0.155031	0.9582
XP_037278989.1_Rhipicephalus-microplus	NP_084484.2_Mus-musculus	AdoMet_MTase	0.743404	0.114081	0.9516
NP_741176.2_Caenorhabditis-elegans	NP_084484.2_Mus-musculus	AdoMet_MTase	1.28926	0.191715	0.8852
XP_006822996.1_Saccoglossus-kowalevskii	NP_084484.2_Mus-musculus	AdoMet_MTase	0.546789	0.0941633	0.9687
WP_010879579.1_Archaeoglobus-fulgidus	WP_237087663.1_Nitrosopumilus-piranensis	Fibrillarin	1.32676	0.156022	0.9497
WP_010879579.1_Archaeoglobus-fulgidus	ORX82512.1_Anaeromyces-robustus	Fibrillarin	1.17831	0.139516	0.968
WP_237087663.1_Nitrosopumilus-piranensis	ORX82512.1_Anaeromyces-robustus	Fibrillarin	0.988476	0.10379	0.9647
WP_010879579.1_Archaeoglobus-fulgidus	XP_040747803.1_Linderina-pennispora	Fibrillarin	1.41352	0.165159	0.9164
WP_237087663.1_Nitrosopumilus-piranensis	XP_040747803.1_Linderina-pennispora	Fibrillarin	1.15867	0.128936	0.9108
ORX82512.1_Anaeromyces-robustus	XP_040747803.1_Linderina-pennispora	Fibrillarin	0.170738	0.0296447	0.9897
WP_010879579.1_Archaeoglobus-fulgidus	NP_506691.1_Caenorhabditis-elegans	Fibrillarin	1.09018	0.127854	0.9685
WP_237087663.1_Nitrosopumilus-piranensis	NP_506691.1_Caenorhabditis-elegans	Fibrillarin	0.894266	0.102073	0.9644
ORX82512.1_Anaeromyces-robustus	NP_506691.1_Caenorhabditis-elegans	Fibrillarin	0.351081	0.0455624	0.9962
XP_040747803.1_Linderina-pennispora	NP_506691.1_Caenorhabditis-elegans	Fibrillarin	0.334466	0.04716	0.9821
WP_010879579.1_Archaeoglobus-fulgidus	NP_032017.2_Mus-musculus	Fibrillarin	1.12347	0.137215	0.9696
WP_237087663.1_Nitrosopumilus-piranensis	NP_032017.2_Mus-musculus	Fibrillarin	0.951408	0.103343	0.9627
ORX82512.1_Anaeromyces-robustus	NP_032017.2_Mus-musculus	Fibrillarin	0.248858	0.036724	0.9964
XP_040747803.1_Linderina-pennispora	NP_032017.2_Mus-musculus	Fibrillarin	0.274386	0.0399947	0.9837
NP_506691.1_Caenorhabditis-elegans	NP_032017.2_Mus-musculus	Fibrillarin	0.259346	0.0366541	0.9957
WP_010879579.1_Archaeoglobus-fulgidus	XP_002499989.1_Micromonas-commoda	Fibrillarin	1.19048	0.139401	0.9696
WP_237087663.1_Nitrosopumilus-piranensis	XP_002499989.1_Micromonas-commoda	Fibrillarin	1.0102	0.110939	0.9632
ORX82512.1_Anaeromyces-robustus	XP_002499989.1_Micromonas-commoda	Fibrillarin	0.298454	0.0437333	0.9954
XP_040747803.1_Linderina-pennispora	XP_002499989.1_Micromonas-commoda	Fibrillarin	0.271797	0.0434435	0.9833
NP_506691.1_Caenorhabditis-elegans	XP_002499989.1_Micromonas-commoda	Fibrillarin	0.284046	0.0404689	0.9899
NP_032017.2_Mus-musculus	XP_002499989.1_Micromonas-commoda	Fibrillarin	0.272205	0.0381898	0.991
WP_010879579.1_Archaeoglobus-fulgidus	AT4G25630.1_Arabidopsis-thaliana	Fibrillarin	1.18429	0.137507	0.9708
WP_237087663.1_Nitrosopumilus-piranensis	AT4G25630.1_Arabidopsis-thaliana	Fibrillarin	0.960678	0.105363	0.9652
ORX82512.1_Anaeromyces-robustus	AT4G25630.1_Arabidopsis-thaliana	Fibrillarin	0.265972	0.0412461	0.9978
XP_040747803.1_Linderina-pennispora	AT4G25630.1_Arabidopsis-thaliana	Fibrillarin	0.279553	0.0443983	0.9891
NP_506691.1_Caenorhabditis-elegans	AT4G25630.1_Arabidopsis-thaliana	Fibrillarin	0.27826	0.0417177	0.9961
NP_032017.2_Mus-musculus	AT4G25630.1_Arabidopsis-thaliana	Fibrillarin	0.224932	0.0354172	0.9968
XP_002499989.1_Micromonas-commoda	AT4G25630.1_Arabidopsis-thaliana	Fibrillarin	0.204882	0.0338885	0.9966
WP_016468072.1_Streptomyces-albus	WP_000145975.1_Escherichia-coli	FtsJ	2.47062	0.309409	0.7487
WP_016468072.1_Streptomyces-albus	WP_010879543.1_Archaeoglobus-fulgidus	FtsJ	2.46648	0.341977	0.771
WP_000145975.1_Escherichia-coli	WP_010879543.1_Archaeoglobus-fulgidus	FtsJ	1.24346	0.158128	0.9517
WP_016468072.1_Streptomyces-albus	WP_148703963.1_Nitrosopumilus-piranensis	FtsJ	2.64827	0.340665	0.7565
WP_000145975.1_Escherichia-coli	WP_148703963.1_Nitrosopumilus-piranensis	FtsJ	1.35734	0.169761	0.9357
WP_010879543.1_Archaeoglobus-fulgidus	WP_148703963.1_Nitrosopumilus-piranensis	FtsJ	1.27906	0.163745	0.9657
WP_016468072.1_Streptomyces-albus	ORX64090.1_Anaeromyces-robustus	FtsJ	2.42551	0.298361	0.7301
WP_000145975.1_Escherichia-coli	ORX64090.1_Anaeromyces-robustus	FtsJ	1.58861	0.198411	0.9033
WP_010879543.1_Archaeoglobus-fulgidus	ORX64090.1_Anaeromyces-robustus	FtsJ	1.33357	0.157845	0.9376
WP_148703963.1_Nitrosopumilus-piranensis	ORX64090.1_Anaeromyces-robustus	FtsJ	1.72863	0.202694	0.9458
WP_016468072.1_Streptomyces-albus	XP_040742363.1_Linderina-pennispora	FtsJ	2.24959	0.307812	0.737
WP_000145975.1_Escherichia-coli	XP_040742363.1_Linderina-pennispora	FtsJ	1.5787	0.195513	0.8975
WP_010879543.1_Archaeoglobus-fulgidus	XP_040742363.1_Linderina-pennispora	FtsJ	1.36257	0.162003	0.9383
WP_148703963.1_Nitrosopumilus-piranensis	XP_040742363.1_Linderina-pennispora	FtsJ	1.73427	0.199766	0.9478
ORX64090.1_Anaeromyces-robustus	XP_040742363.1_Linderina-pennispora	FtsJ	0.21138	0.0360111	0.9769
WP_016468072.1_Streptomyces-albus	NP_497843.1_Caenorhabditis-elegans	FtsJ	2.57369	0.334115	0.7379
WP_000145975.1_Escherichia-coli	NP_497843.1_Caenorhabditis-elegans	FtsJ	1.57596	0.198105	0.9129
WP_010879543.1_Archaeoglobus-fulgidus	NP_497843.1_Caenorhabditis-elegans	FtsJ	1.38039	0.155712	0.9452
WP_148703963.1_Nitrosopumilus-piranensis	NP_497843.1_Caenorhabditis-elegans	FtsJ	1.52028	0.179103	0.9556
ORX64090.1_Anaeromyces-robustus	NP_497843.1_Caenorhabditis-elegans	FtsJ	0.511511	0.0662565	0.983
XP_040742363.1_Linderina-pennispora	NP_497843.1_Caenorhabditis-elegans	FtsJ	0.407241	0.058169	0.9769
WP_016468072.1_Streptomyces-albus	NP_598752.2_Mus-musculus	FtsJ	2.25831	0.306857	0.743
WP_000145975.1_Escherichia-coli	NP_598752.2_Mus-musculus	FtsJ	1.45391	0.179932	0.909
WP_010879543.1_Archaeoglobus-fulgidus	NP_598752.2_Mus-musculus	FtsJ	1.30832	0.154137	0.9437
WP_148703963.1_Nitrosopumilus-piranensis	NP_598752.2_Mus-musculus	FtsJ	1.67901	0.203688	0.9581
ORX64090.1_Anaeromyces-robustus	NP_598752.2_Mus-musculus	FtsJ	0.312331	0.0467217	0.9859
XP_040742363.1_Linderina-pennispora	NP_598752.2_Mus-musculus	FtsJ	0.276173	0.0440774	0.9826
NP_497843.1_Caenorhabditis-elegans	NP_598752.2_Mus-musculus	FtsJ	0.485942	0.0639919	0.9904
WP_016468072.1_Streptomyces-albus	XP_002508511.1_Micromonas-commoda	FtsJ	2.58474	0.344867	0.707
WP_000145975.1_Escherichia-coli	XP_002508511.1_Micromonas-commoda	FtsJ	1.44492	0.184342	0.8987
WP_010879543.1_Archaeoglobus-fulgidus	XP_002508511.1_Micromonas-commoda	FtsJ	1.38782	0.154609	0.9303
WP_148703963.1_Nitrosopumilus-piranensis	XP_002508511.1_Micromonas-commoda	FtsJ	1.68917	0.205276	0.9368
ORX64090.1_Anaeromyces-robustus	XP_002508511.1_Micromonas-commoda	FtsJ	0.406497	0.0560123	0.9784
XP_040742363.1_Linderina-pennispora	XP_002508511.1_Micromonas-commoda	FtsJ	0.426215	0.0563506	0.9717
NP_497843.1_Caenorhabditis-elegans	XP_002508511.1_Micromonas-commoda	FtsJ	0.541916	0.0686302	0.98
NP_598752.2_Mus-musculus	XP_002508511.1_Micromonas-commoda	FtsJ	0.487295	0.0651022	0.9772
WP_016468072.1_Streptomyces-albus	AT5G01230.1_Arabidopsis-thaliana	FtsJ	2.60296	0.361937	0.7155
WP_000145975.1_Escherichia-coli	AT5G01230.1_Arabidopsis-thaliana	FtsJ	1.60162	0.205982	0.9063
WP_010879543.1_Archaeoglobus-fulgidus	AT5G01230.1_Arabidopsis-thaliana	FtsJ	1.38169	0.160376	0.946
WP_148703963.1_Nitrosopumilus-piranensis	AT5G01230.1_Arabidopsis-thaliana	FtsJ	1.82418	0.222496	0.9507
ORX64090.1_Anaeromyces-robustus	AT5G01230.1_Arabidopsis-thaliana	FtsJ	0.372572	0.0533527	0.9861
XP_040742363.1_Linderina-pennispora	AT5G01230.1_Arabidopsis-thaliana	FtsJ	0.336409	0.0511892	0.9802
NP_497843.1_Caenorhabditis-elegans	AT5G01230.1_Arabidopsis-thaliana	FtsJ	0.464618	0.0636167	0.987
NP_598752.2_Mus-musculus	AT5G01230.1_Arabidopsis-thaliana	FtsJ	0.391835	0.0551889	0.985
XP_002508511.1_Micromonas-commoda	AT5G01230.1_Arabidopsis-thaliana	FtsJ	0.361385	0.0514172	0.9794
WP_016471571.1_Streptomyces-albus	WP_000211705.1_Escherichia-coli	Methyltransf_11	1.51601	0.275971	0.8861
WP_016471571.1_Streptomyces-albus	WP_143274345.1_Archaeoglobus-fulgidus	Methyltransf_11	1.65834	0.324189	0.8651
WP_000211705.1_Escherichia-coli	WP_143274345.1_Archaeoglobus-fulgidus	Methyltransf_11	1.37579	0.243519	0.9244
WP_016471571.1_Streptomyces-albus	WP_148704146.1_Nitrosopumilus-piranensis	Methyltransf_11	2.33414	0.524451	0.8568
WP_000211705.1_Escherichia-coli	WP_148704146.1_Nitrosopumilus-piranensis	Methyltransf_11	1.97416	0.387959	0.8998
WP_143274345.1_Archaeoglobus-fulgidus	WP_148704146.1_Nitrosopumilus-piranensis	Methyltransf_11	2.6194	0.603692	0.8577
WP_016471571.1_Streptomyces-albus	ORX78881.1_Anaeromyces-robustus	Methyltransf_11	1.54832	0.262255	0.8834
WP_000211705.1_Escherichia-coli	ORX78881.1_Anaeromyces-robustus	Methyltransf_11	1.19943	0.175319	0.9036
WP_143274345.1_Archaeoglobus-fulgidus	ORX78881.1_Anaeromyces-robustus	Methyltransf_11	1.25232	0.216527	0.8711
WP_148704146.1_Nitrosopumilus-piranensis	ORX78881.1_Anaeromyces-robustus	Methyltransf_11	1.72384	0.263791	0.9508
WP_016471571.1_Streptomyces-albus	XP_040744030.1_Linderina-pennispora	Methyltransf_11	1.71374	0.391658	0.8212
WP_000211705.1_Escherichia-coli	XP_040744030.1_Linderina-pennispora	Methyltransf_11	1.49018	0.249176	0.9494
WP_143274345.1_Archaeoglobus-fulgidus	XP_040744030.1_Linderina-pennispora	Methyltransf_11	1.98312	0.442764	0.8614
WP_148704146.1_Nitrosopumilus-piranensis	XP_040744030.1_Linderina-pennispora	Methyltransf_11	2.07283	0.417077	0.8654
ORX78881.1_Anaeromyces-robustus	XP_040744030.1_Linderina-pennispora	Methyltransf_11	1.37503	0.236968	0.895
WP_016471571.1_Streptomyces-albus	NP_497549.2_Caenorhabditis-elegans	Methyltransf_11	1.66139	0.278848	0.851
WP_000211705.1_Escherichia-coli	NP_497549.2_Caenorhabditis-elegans	Methyltransf_11	1.79798	0.247569	0.8776
WP_143274345.1_Archaeoglobus-fulgidus	NP_497549.2_Caenorhabditis-elegans	Methyltransf_11	1.93652	0.279528	0.8382
WP_148704146.1_Nitrosopumilus-piranensis	NP_497549.2_Caenorhabditis-elegans	Methyltransf_11	2.2082	0.331445	0.8959
ORX78881.1_Anaeromyces-robustus	NP_497549.2_Caenorhabditis-elegans	Methyltransf_11	1.27771	0.18758	0.9142
XP_040744030.1_Linderina-pennispora	NP_497549.2_Caenorhabditis-elegans	Methyltransf_11	2.22501	0.390317	0.8776
WP_016471571.1_Streptomyces-albus	NP_955771.2_Mus-musculus	Methyltransf_11	1.98914	0.387302	0.8856
WP_000211705.1_Escherichia-coli	NP_955771.2_Mus-musculus	Methyltransf_11	2.21278	0.367168	0.8641
WP_143274345.1_Archaeoglobus-fulgidus	NP_955771.2_Mus-musculus	Methyltransf_11	1.38574	0.250479	0.8915
WP_148704146.1_Nitrosopumilus-piranensis	NP_955771.2_Mus-musculus	Methyltransf_11	3.0979	0.71239	0.8667
ORX78881.1_Anaeromyces-robustus	NP_955771.2_Mus-musculus	Methyltransf_11	1.72283	0.314099	0.864
XP_040744030.1_Linderina-pennispora	NP_955771.2_Mus-musculus	Methyltransf_11	2.29754	0.473158	0.8482
NP_497549.2_Caenorhabditis-elegans	NP_955771.2_Mus-musculus	Methyltransf_11	1.80447	0.324101	0.8074
WP_016471571.1_Streptomyces-albus	XP_002504912.1_Micromonas-commoda	Methyltransf_11	1.78271	0.344466	0.8841
WP_000211705.1_Escherichia-coli	XP_002504912.1_Micromonas-commoda	Methyltransf_11	1.68657	0.284524	0.912
WP_143274345.1_Archaeoglobus-fulgidus	XP_002504912.1_Micromonas-commoda	Methyltransf_11	1.05248	0.203176	0.9569
WP_148704146.1_Nitrosopumilus-piranensis	XP_002504912.1_Micromonas-commoda	Methyltransf_11	2.69549	0.526216	0.8727
ORX78881.1_Anaeromyces-robustus	XP_002504912.1_Micromonas-commoda	Methyltransf_11	1.61197	0.292317	0.8799
XP_040744030.1_Linderina-pennispora	XP_002504912.1_Micromonas-commoda	Methyltransf_11	2.22062	0.457416	0.8938
NP_497549.2_Caenorhabditis-elegans	XP_002504912.1_Micromonas-commoda	Methyltransf_11	1.82483	0.325304	0.84
NP_955771.2_Mus-musculus	XP_002504912.1_Micromonas-commoda	Methyltransf_11	1.67775	0.319047	0.8719
WP_016471571.1_Streptomyces-albus	AT1G69520.2_Arabidopsis-thaliana	Methyltransf_11	2.09951	0.389315	0.9198
WP_000211705.1_Escherichia-coli	AT1G69520.2_Arabidopsis-thaliana	Methyltransf_11	1.64168	0.265594	0.8963
WP_143274345.1_Archaeoglobus-fulgidus	AT1G69520.2_Arabidopsis-thaliana	Methyltransf_11	1.18841	0.200778	0.895
WP_148704146.1_Nitrosopumilus-piranensis	AT1G69520.2_Arabidopsis-thaliana	Methyltransf_11	2.33267	0.389341	0.897
ORX78881.1_Anaeromyces-robustus	AT1G69520.2_Arabidopsis-thaliana	Methyltransf_11	1.77491	0.309399	0.8938
XP_040744030.1_Linderina-pennispora	AT1G69520.2_Arabidopsis-thaliana	Methyltransf_11	1.81496	0.354122	0.8731
NP_497549.2_Caenorhabditis-elegans	AT1G69520.2_Arabidopsis-thaliana	Methyltransf_11	1.80872	0.288409	0.8395
NP_955771.2_Mus-musculus	AT1G69520.2_Arabidopsis-thaliana	Methyltransf_11	1.05928	0.172218	0.9203
XP_002504912.1_Micromonas-commoda	AT1G69520.2_Arabidopsis-thaliana	Methyltransf_11	1.43614	0.238279	0.8692
WP_051719301.1_Streptomyces-albus	WP_000240999.1_Escherichia-coli	Methyltransf_12	2.31624	0.479021	0.7845
WP_051719301.1_Streptomyces-albus	ORX80439.1_Anaeromyces-robustus	Methyltransf_12	2.87211	0.465689	0.8176
WP_000240999.1_Escherichia-coli	ORX80439.1_Anaeromyces-robustus	Methyltransf_12	2.24292	0.391687	0.7954
WP_051719301.1_Streptomyces-albus	XP_040742194.1_Linderina-pennispora	Methyltransf_12	2.16804	0.390935	0.8151
WP_000240999.1_Escherichia-coli	XP_040742194.1_Linderina-pennispora	Methyltransf_12	2.41745	0.400515	0.8085
ORX80439.1_Anaeromyces-robustus	XP_040742194.1_Linderina-pennispora	Methyltransf_12	0.55022	0.0918367	0.9779
WP_051719301.1_Streptomyces-albus	NP_001040827.1_Caenorhabditis-elegans	Methyltransf_12	2.0469	0.34884	0.8254
WP_000240999.1_Escherichia-coli	NP_001040827.1_Caenorhabditis-elegans	Methyltransf_12	2.67885	0.477619	0.7841
ORX80439.1_Anaeromyces-robustus	NP_001040827.1_Caenorhabditis-elegans	Methyltransf_12	1.09398	0.168305	0.9355
XP_040742194.1_Linderina-pennispora	NP_001040827.1_Caenorhabditis-elegans	Methyltransf_12	1.32838	0.198622	0.9417
WP_051719301.1_Streptomyces-albus	NP_766155.3_Mus-musculus	Methyltransf_12	2.06307	0.338738	0.8178
WP_000240999.1_Escherichia-coli	NP_766155.3_Mus-musculus	Methyltransf_12	2.63403	0.416384	0.7732
ORX80439.1_Anaeromyces-robustus	NP_766155.3_Mus-musculus	Methyltransf_12	0.849112	0.132615	0.9236
XP_040742194.1_Linderina-pennispora	NP_766155.3_Mus-musculus	Methyltransf_12	1.03069	0.161035	0.9247
NP_001040827.1_Caenorhabditis-elegans	NP_766155.3_Mus-musculus	Methyltransf_12	0.887148	0.144123	0.9393
WP_051719301.1_Streptomyces-albus	XP_002507428.1_Micromonas-commoda	Methyltransf_12	1.64717	0.273085	0.7743
WP_000240999.1_Escherichia-coli	XP_002507428.1_Micromonas-commoda	Methyltransf_12	2.46042	0.421266	0.7534
ORX80439.1_Anaeromyces-robustus	XP_002507428.1_Micromonas-commoda	Methyltransf_12	1.05286	0.155875	0.9213
XP_040742194.1_Linderina-pennispora	XP_002507428.1_Micromonas-commoda	Methyltransf_12	1.00438	0.140508	0.9165
NP_001040827.1_Caenorhabditis-elegans	XP_002507428.1_Micromonas-commoda	Methyltransf_12	1.36513	0.180169	0.852
NP_766155.3_Mus-musculus	XP_002507428.1_Micromonas-commoda	Methyltransf_12	1.11328	0.168857	0.8603
WP_051719301.1_Streptomyces-albus	AT2G26200.1_Arabidopsis-thaliana	Methyltransf_12	1.93251	0.290808	0.8073
WP_000240999.1_Escherichia-coli	AT2G26200.1_Arabidopsis-thaliana	Methyltransf_12	2.38974	0.3903	0.7997
ORX80439.1_Anaeromyces-robustus	AT2G26200.1_Arabidopsis-thaliana	Methyltransf_12	0.710599	0.113369	0.9821
XP_040742194.1_Linderina-pennispora	AT2G26200.1_Arabidopsis-thaliana	Methyltransf_12	0.725689	0.112588	0.9862
NP_001040827.1_Caenorhabditis-elegans	AT2G26200.1_Arabidopsis-thaliana	Methyltransf_12	1.19974	0.165542	0.9359
NP_766155.3_Mus-musculus	AT2G26200.1_Arabidopsis-thaliana	Methyltransf_12	0.929637	0.133019	0.9221
XP_002507428.1_Micromonas-commoda	AT2G26200.1_Arabidopsis-thaliana	Methyltransf_12	0.890833	0.128089	0.9195
WP_031176140.1_Streptomyces-albus	WP_000990768.1_Escherichia-coli	Methyltransf_23	2.71047	0.531043	0.817
WP_031176140.1_Streptomyces-albus	WP_010877560.1_Archaeoglobus-fulgidus	Methyltransf_23	3.50772	0.699757	0.7995
WP_000990768.1_Escherichia-coli	WP_010877560.1_Archaeoglobus-fulgidus	Methyltransf_23	2.41404	0.35445	0.8143
WP_031176140.1_Streptomyces-albus	WP_148703622.1_Nitrosopumilus-piranensis	Methyltransf_23	3.88425	0.802626	0.8241
WP_000990768.1_Escherichia-coli	WP_148703622.1_Nitrosopumilus-piranensis	Methyltransf_23	2.39199	0.40962	0.838
WP_010877560.1_Archaeoglobus-fulgidus	WP_148703622.1_Nitrosopumilus-piranensis	Methyltransf_23	3.2568	0.61454	0.8199
WP_031176140.1_Streptomyces-albus	ORX75316.1_Anaeromyces-robustus	Methyltransf_23	4.04868	1.80907	0.7163
WP_000990768.1_Escherichia-coli	ORX75316.1_Anaeromyces-robustus	Methyltransf_23	2.52153	0.435535	0.7957
WP_010877560.1_Archaeoglobus-fulgidus	ORX75316.1_Anaeromyces-robustus	Methyltransf_23	2.29728	0.364563	0.7304
WP_148703622.1_Nitrosopumilus-piranensis	ORX75316.1_Anaeromyces-robustus	Methyltransf_23	3.71969	0.822223	0.7633
WP_031176140.1_Streptomyces-albus	XP_040745241.1_Linderina-pennispora	Methyltransf_23	2.85591	0.516946	0.7698
WP_000990768.1_Escherichia-coli	XP_040745241.1_Linderina-pennispora	Methyltransf_23	1.04274	0.160419	0.9467
WP_010877560.1_Archaeoglobus-fulgidus	XP_040745241.1_Linderina-pennispora	Methyltransf_23	2.38361	0.378638	0.7908
WP_148703622.1_Nitrosopumilus-piranensis	XP_040745241.1_Linderina-pennispora	Methyltransf_23	3.01638	0.511818	0.8275
ORX75316.1_Anaeromyces-robustus	XP_040745241.1_Linderina-pennispora	Methyltransf_23	2.90011	0.538101	0.7051
WP_031176140.1_Streptomyces-albus	NP_001041045.1_Caenorhabditis-elegans	Methyltransf_23	2.51625	0.413164	0.747
WP_000990768.1_Escherichia-coli	NP_001041045.1_Caenorhabditis-elegans	Methyltransf_23	1.36108	0.201158	0.956
WP_010877560.1_Archaeoglobus-fulgidus	NP_001041045.1_Caenorhabditis-elegans	Methyltransf_23	2.6824	0.407438	0.7631
WP_148703622.1_Nitrosopumilus-piranensis	NP_001041045.1_Caenorhabditis-elegans	Methyltransf_23	2.60565	0.448109	0.7864
ORX75316.1_Anaeromyces-robustus	NP_001041045.1_Caenorhabditis-elegans	Methyltransf_23	2.76185	0.435848	0.6731
XP_040745241.1_Linderina-pennispora	NP_001041045.1_Caenorhabditis-elegans	Methyltransf_23	1.03165	0.132107	0.8934
WP_031176140.1_Streptomyces-albus	NP_766275.1_Mus-musculus	Methyltransf_23	2.94455	0.42053	0.771
WP_000990768.1_Escherichia-coli	NP_766275.1_Mus-musculus	Methyltransf_23	1.32783	0.190202	0.9527
WP_010877560.1_Archaeoglobus-fulgidus	NP_766275.1_Mus-musculus	Methyltransf_23	2.09784	0.289376	0.7932
WP_148703622.1_Nitrosopumilus-piranensis	NP_766275.1_Mus-musculus	Methyltransf_23	3.16968	0.529016	0.8183
ORX75316.1_Anaeromyces-robustus	NP_766275.1_Mus-musculus	Methyltransf_23	2.57419	0.483112	0.6987
XP_040745241.1_Linderina-pennispora	NP_766275.1_Mus-musculus	Methyltransf_23	1.05708	0.134418	0.9332
NP_001041045.1_Caenorhabditis-elegans	NP_766275.1_Mus-musculus	Methyltransf_23	1.18813	0.160339	0.9011
WP_031176140.1_Streptomyces-albus	XP_002501030.1_Micromonas-commoda	Methyltransf_23	2.45111	0.423008	0.7569
WP_000990768.1_Escherichia-coli	XP_002501030.1_Micromonas-commoda	Methyltransf_23	0.953683	0.154883	0.9364
WP_010877560.1_Archaeoglobus-fulgidus	XP_002501030.1_Micromonas-commoda	Methyltransf_23	2.6012	0.396081	0.7621
WP_148703622.1_Nitrosopumilus-piranensis	XP_002501030.1_Micromonas-commoda	Methyltransf_23	2.68874	0.472525	0.7928
ORX75316.1_Anaeromyces-robustus	XP_002501030.1_Micromonas-commoda	Methyltransf_23	2.97461	0.544333	0.6926
XP_040745241.1_Linderina-pennispora	XP_002501030.1_Micromonas-commoda	Methyltransf_23	0.730562	0.0954262	0.9671
NP_001041045.1_Caenorhabditis-elegans	XP_002501030.1_Micromonas-commoda	Methyltransf_23	1.00837	0.132485	0.944
NP_766275.1_Mus-musculus	XP_002501030.1_Micromonas-commoda	Methyltransf_23	0.922811	0.122615	0.9476
WP_031176140.1_Streptomyces-albus	AT1G54650.3_Arabidopsis-thaliana	Methyltransf_23	3.02777	0.444144	0.7926
WP_000990768.1_Escherichia-coli	AT1G54650.3_Arabidopsis-thaliana	Methyltransf_23	2.14209	0.346052	0.8401
WP_010877560.1_Archaeoglobus-fulgidus	AT1G54650.3_Arabidopsis-thaliana	Methyltransf_23	3.56794	0.554329	0.8135
WP_148703622.1_Nitrosopumilus-piranensis	AT1G54650.3_Arabidopsis-thaliana	Methyltransf_23	2.19116	0.284161	0.8398
ORX75316.1_Anaeromyces-robustus	AT1G54650.3_Arabidopsis-thaliana	Methyltransf_23	3.80789	0.696536	0.7471
XP_040745241.1_Linderina-pennispora	AT1G54650.3_Arabidopsis-thaliana	Methyltransf_23	3.29078	0.5262	0.7484
NP_001041045.1_Caenorhabditis-elegans	AT1G54650.3_Arabidopsis-thaliana	Methyltransf_23	3.66453	0.623947	0.7586
NP_766275.1_Mus-musculus	AT1G54650.3_Arabidopsis-thaliana	Methyltransf_23	2.72024	0.359612	0.7431
XP_002501030.1_Micromonas-commoda	AT1G54650.3_Arabidopsis-thaliana	Methyltransf_23	3.25782	0.488247	0.7768
WP_031175919.1_Streptomyces-albus	WP_001331920.1_Escherichia-coli	Methyltransf_31	2.0729	0.296702	0.8212
WP_031175919.1_Streptomyces-albus	WP_052270463.1_Archaeoglobus-fulgidus	Methyltransf_31	2.11074	0.328238	0.8834
WP_001331920.1_Escherichia-coli	WP_052270463.1_Archaeoglobus-fulgidus	Methyltransf_31	2.52178	0.436482	0.8724
WP_031175919.1_Streptomyces-albus	WP_148702564.1_Nitrosopumilus-piranensis	Methyltransf_31	2.33662	0.35199	0.8112
WP_001331920.1_Escherichia-coli	WP_148702564.1_Nitrosopumilus-piranensis	Methyltransf_31	2.62372	0.424007	0.7987
WP_052270463.1_Archaeoglobus-fulgidus	WP_148702564.1_Nitrosopumilus-piranensis	Methyltransf_31	1.97815	0.287019	0.857
WP_031175919.1_Streptomyces-albus	ORX79542.1_Anaeromyces-robustus	Methyltransf_31	1.7418	0.280809	0.9085
WP_001331920.1_Escherichia-coli	ORX79542.1_Anaeromyces-robustus	Methyltransf_31	2.52282	0.456605	0.8741
WP_052270463.1_Archaeoglobus-fulgidus	ORX79542.1_Anaeromyces-robustus	Methyltransf_31	2.37743	0.37701	0.832
WP_148702564.1_Nitrosopumilus-piranensis	ORX79542.1_Anaeromyces-robustus	Methyltransf_31	1.74624	0.249694	0.8853
WP_031175919.1_Streptomyces-albus	XP_040744098.1_Linderina-pennispora	Methyltransf_31	2.55546	0.475065	0.7702
WP_001331920.1_Escherichia-coli	XP_040744098.1_Linderina-pennispora	Methyltransf_31	2.62263	0.467905	0.7836
WP_052270463.1_Archaeoglobus-fulgidus	XP_040744098.1_Linderina-pennispora	Methyltransf_31	2.6362	0.432879	0.7919
WP_148702564.1_Nitrosopumilus-piranensis	XP_040744098.1_Linderina-pennispora	Methyltransf_31	1.32698	0.223993	0.8841
ORX79542.1_Anaeromyces-robustus	XP_040744098.1_Linderina-pennispora	Methyltransf_31	1.92294	0.336575	0.8238
WP_031175919.1_Streptomyces-albus	NP_504044.3_Caenorhabditis-elegans	Methyltransf_31	1.78297	0.272901	0.8591
WP_001331920.1_Escherichia-coli	NP_504044.3_Caenorhabditis-elegans	Methyltransf_31	2.03878	0.346079	0.8314
WP_052270463.1_Archaeoglobus-fulgidus	NP_504044.3_Caenorhabditis-elegans	Methyltransf_31	1.80076	0.292198	0.843
WP_148702564.1_Nitrosopumilus-piranensis	NP_504044.3_Caenorhabditis-elegans	Methyltransf_31	2.28964	0.330108	0.8584
ORX79542.1_Anaeromyces-robustus	NP_504044.3_Caenorhabditis-elegans	Methyltransf_31	1.89961	0.314383	0.898
XP_040744098.1_Linderina-pennispora	NP_504044.3_Caenorhabditis-elegans	Methyltransf_31	2.83295	0.444821	0.8126
WP_031175919.1_Streptomyces-albus	NP_065602.2_Mus-musculus	Methyltransf_31	2.45348	0.451689	0.791
WP_001331920.1_Escherichia-coli	NP_065602.2_Mus-musculus	Methyltransf_31	2.5145	0.465817	0.7736
WP_052270463.1_Archaeoglobus-fulgidus	NP_065602.2_Mus-musculus	Methyltransf_31	2.06739	0.322863	0.8677
WP_148702564.1_Nitrosopumilus-piranensis	NP_065602.2_Mus-musculus	Methyltransf_31	1.39764	0.202756	0.8741
ORX79542.1_Anaeromyces-robustus	NP_065602.2_Mus-musculus	Methyltransf_31	1.60803	0.247531	0.8673
XP_040744098.1_Linderina-pennispora	NP_065602.2_Mus-musculus	Methyltransf_31	0.766656	0.122245	0.9602
NP_504044.3_Caenorhabditis-elegans	NP_065602.2_Mus-musculus	Methyltransf_31	2.01181	0.323857	0.8725
WP_031175919.1_Streptomyces-albus	XP_002502625.1_Micromonas-commoda	Methyltransf_31	2.3286	0.432674	0.7874
WP_001331920.1_Escherichia-coli	XP_002502625.1_Micromonas-commoda	Methyltransf_31	2.15055	0.368472	0.7599
WP_052270463.1_Archaeoglobus-fulgidus	XP_002502625.1_Micromonas-commoda	Methyltransf_31	2.18429	0.363426	0.8634
WP_148702564.1_Nitrosopumilus-piranensis	XP_002502625.1_Micromonas-commoda	Methyltransf_31	1.11577	0.168606	0.8555
ORX79542.1_Anaeromyces-robustus	XP_002502625.1_Micromonas-commoda	Methyltransf_31	1.76641	0.261616	0.865
XP_040744098.1_Linderina-pennispora	XP_002502625.1_Micromonas-commoda	Methyltransf_31	0.710951	0.113922	0.9538
NP_504044.3_Caenorhabditis-elegans	XP_002502625.1_Micromonas-commoda	Methyltransf_31	2.31574	0.342	0.8614
NP_065602.2_Mus-musculus	XP_002502625.1_Micromonas-commoda	Methyltransf_31	0.650468	0.0928475	0.972
WP_031175919.1_Streptomyces-albus	AT1G48600.2_Arabidopsis-thaliana	Methyltransf_31	2.04502	0.32849	0.8493
WP_001331920.1_Escherichia-coli	AT1G48600.2_Arabidopsis-thaliana	Methyltransf_31	2.00406	0.350232	0.8434
WP_052270463.1_Archaeoglobus-fulgidus	AT1G48600.2_Arabidopsis-thaliana	Methyltransf_31	2.04582	0.302339	0.8246
WP_148702564.1_Nitrosopumilus-piranensis	AT1G48600.2_Arabidopsis-thaliana	Methyltransf_31	1.68613	0.262496	0.8737
ORX79542.1_Anaeromyces-robustus	AT1G48600.2_Arabidopsis-thaliana	Methyltransf_31	2.0582	0.39715	0.8369
XP_040744098.1_Linderina-pennispora	AT1G48600.2_Arabidopsis-thaliana	Methyltransf_31	2.08283	0.326986	0.8325
NP_504044.3_Caenorhabditis-elegans	AT1G48600.2_Arabidopsis-thaliana	Methyltransf_31	2.41031	0.467337	0.8333
NP_065602.2_Mus-musculus	AT1G48600.2_Arabidopsis-thaliana	Methyltransf_31	2.20011	0.363455	0.8877
XP_002502625.1_Micromonas-commoda	AT1G48600.2_Arabidopsis-thaliana	Methyltransf_31	2.12475	0.363189	0.8766
WP_031174919.1_Streptomyces-albus	WP_001293282.1_Escherichia-coli	SpoU_methylase	1.57134	0.207155	0.9188
WP_031174919.1_Streptomyces-albus	WP_010879886.1_Archaeoglobus-fulgidus	SpoU_methylase	1.28347	0.178252	0.9218
WP_001293282.1_Escherichia-coli	WP_010879886.1_Archaeoglobus-fulgidus	SpoU_methylase	1.30084	0.170624	0.9446
WP_031174919.1_Streptomyces-albus	ORX76863.1_Anaeromyces-robustus	SpoU_methylase	2.68322	0.397565	0.8761
WP_001293282.1_Escherichia-coli	ORX76863.1_Anaeromyces-robustus	SpoU_methylase	2.01464	0.287111	0.9061
WP_010879886.1_Archaeoglobus-fulgidus	ORX76863.1_Anaeromyces-robustus	SpoU_methylase	2.12435	0.269453	0.899
WP_031174919.1_Streptomyces-albus	XP_040741092.1_Linderina-pennispora	SpoU_methylase	1.89903	0.290188	0.8681
WP_001293282.1_Escherichia-coli	XP_040741092.1_Linderina-pennispora	SpoU_methylase	1.42269	0.202568	0.9302
WP_010879886.1_Archaeoglobus-fulgidus	XP_040741092.1_Linderina-pennispora	SpoU_methylase	1.69756	0.259165	0.913
ORX76863.1_Anaeromyces-robustus	XP_040741092.1_Linderina-pennispora	SpoU_methylase	2.49817	0.337118	0.8698
WP_031174919.1_Streptomyces-albus	NP_495375.3_Caenorhabditis-elegans	SpoU_methylase	2.31048	0.375045	0.8812
WP_001293282.1_Escherichia-coli	NP_495375.3_Caenorhabditis-elegans	SpoU_methylase	2.08949	0.292415	0.8988
WP_010879886.1_Archaeoglobus-fulgidus	NP_495375.3_Caenorhabditis-elegans	SpoU_methylase	2.10335	0.301005	0.8981
ORX76863.1_Anaeromyces-robustus	NP_495375.3_Caenorhabditis-elegans	SpoU_methylase	0.830361	0.108527	0.9899
XP_040741092.1_Linderina-pennispora	NP_495375.3_Caenorhabditis-elegans	SpoU_methylase	2.18945	0.354891	0.8868
WP_031174919.1_Streptomyces-albus	NP_001153379.1_Mus-musculus	SpoU_methylase	2.42888	0.371335	0.8827
WP_001293282.1_Escherichia-coli	NP_001153379.1_Mus-musculus	SpoU_methylase	2.05498	0.274966	0.8996
WP_010879886.1_Archaeoglobus-fulgidus	NP_001153379.1_Mus-musculus	SpoU_methylase	2.15137	0.315813	0.8938
ORX76863.1_Anaeromyces-robustus	NP_001153379.1_Mus-musculus	SpoU_methylase	0.621042	0.0889946	0.9953
XP_040741092.1_Linderina-pennispora	NP_001153379.1_Mus-musculus	SpoU_methylase	2.11386	0.30861	0.8866
NP_495375.3_Caenorhabditis-elegans	NP_001153379.1_Mus-musculus	SpoU_methylase	0.79586	0.107106	0.9898
WP_031174919.1_Streptomyces-albus	XP_002501415.1_Micromonas-commoda	SpoU_methylase	1.45107	0.208596	0.8963
WP_001293282.1_Escherichia-coli	XP_002501415.1_Micromonas-commoda	SpoU_methylase	1.44302	0.211315	0.8773
WP_010879886.1_Archaeoglobus-fulgidus	XP_002501415.1_Micromonas-commoda	SpoU_methylase	1.60008	0.236675	0.865
ORX76863.1_Anaeromyces-robustus	XP_002501415.1_Micromonas-commoda	SpoU_methylase	2.40878	0.397928	0.8399
XP_040741092.1_Linderina-pennispora	XP_002501415.1_Micromonas-commoda	SpoU_methylase	1.67719	0.250129	0.8628
NP_495375.3_Caenorhabditis-elegans	XP_002501415.1_Micromonas-commoda	SpoU_methylase	2.35351	0.398385	0.8359
NP_001153379.1_Mus-musculus	XP_002501415.1_Micromonas-commoda	SpoU_methylase	2.34114	0.381119	0.8378
WP_031174919.1_Streptomyces-albus	AT5G15390.1_Arabidopsis-thaliana	SpoU_methylase	1.99231	0.308731	0.8656
WP_001293282.1_Escherichia-coli	AT5G15390.1_Arabidopsis-thaliana	SpoU_methylase	1.69052	0.276538	0.8703
WP_010879886.1_Archaeoglobus-fulgidus	AT5G15390.1_Arabidopsis-thaliana	SpoU_methylase	1.86371	0.300958	0.8519
ORX76863.1_Anaeromyces-robustus	AT5G15390.1_Arabidopsis-thaliana	SpoU_methylase	2.42396	0.327072	0.8559
XP_040741092.1_Linderina-pennispora	AT5G15390.1_Arabidopsis-thaliana	SpoU_methylase	2.09439	0.337627	0.8338
NP_495375.3_Caenorhabditis-elegans	AT5G15390.1_Arabidopsis-thaliana	SpoU_methylase	2.01581	0.261333	0.8434
NP_001153379.1_Mus-musculus	AT5G15390.1_Arabidopsis-thaliana	SpoU_methylase	2.33253	0.32057	0.8508
XP_002501415.1_Micromonas-commoda	AT5G15390.1_Arabidopsis-thaliana	SpoU_methylase	1.88367	0.300593	0.8268
WP_031175390.1_Streptomyces-albus	WP_000349869.1_Escherichia-coli	TP_methylase	2.0062	0.25286	0.7792
WP_031175390.1_Streptomyces-albus	WP_010878738.1_Archaeoglobus-fulgidus	TP_methylase	1.99563	0.25525	0.7818
WP_000349869.1_Escherichia-coli	WP_010878738.1_Archaeoglobus-fulgidus	TP_methylase	1.04313	0.121455	0.9312
WP_031175390.1_Streptomyces-albus	WP_148703742.1_Nitrosopumilus-piranensis	TP_methylase	1.99399	0.257328	0.7911
WP_000349869.1_Escherichia-coli	WP_148703742.1_Nitrosopumilus-piranensis	TP_methylase	0.967925	0.103786	0.9558
WP_010878738.1_Archaeoglobus-fulgidus	WP_148703742.1_Nitrosopumilus-piranensis	TP_methylase	0.926432	0.105077	0.9436
WP_031175390.1_Streptomyces-albus	ORX78927.1_Anaeromyces-robustus	TP_methylase	3.26768	0.429358	0.69
WP_000349869.1_Escherichia-coli	ORX78927.1_Anaeromyces-robustus	TP_methylase	2.74422	0.365007	0.7406
WP_010878738.1_Archaeoglobus-fulgidus	ORX78927.1_Anaeromyces-robustus	TP_methylase	3.23294	0.485831	0.7369
WP_148703742.1_Nitrosopumilus-piranensis	ORX78927.1_Anaeromyces-robustus	TP_methylase	2.6045	0.331972	0.7188
WP_031175390.1_Streptomyces-albus	XP_040743901.1_Linderina-pennispora	TP_methylase	1.91277	0.238689	0.7837
WP_000349869.1_Escherichia-coli	XP_040743901.1_Linderina-pennispora	TP_methylase	1.45022	0.169893	0.9117
WP_010878738.1_Archaeoglobus-fulgidus	XP_040743901.1_Linderina-pennispora	TP_methylase	1.37784	0.173008	0.9069
WP_148703742.1_Nitrosopumilus-piranensis	XP_040743901.1_Linderina-pennispora	TP_methylase	1.47889	0.171086	0.9159
ORX78927.1_Anaeromyces-robustus	XP_040743901.1_Linderina-pennispora	TP_methylase	2.78968	0.353642	0.7485
WP_031175390.1_Streptomyces-albus	NP_496427.1_Caenorhabditis-elegans	TP_methylase	3.23388	0.451583	0.6844
WP_000349869.1_Escherichia-coli	NP_496427.1_Caenorhabditis-elegans	TP_methylase	2.84131	0.377	0.7333
WP_010878738.1_Archaeoglobus-fulgidus	NP_496427.1_Caenorhabditis-elegans	TP_methylase	3.22081	0.448221	0.7317
WP_148703742.1_Nitrosopumilus-piranensis	NP_496427.1_Caenorhabditis-elegans	TP_methylase	2.70467	0.353466	0.7126
ORX78927.1_Anaeromyces-robustus	NP_496427.1_Caenorhabditis-elegans	TP_methylase	0.510345	0.0594836	0.9829
XP_040743901.1_Linderina-pennispora	NP_496427.1_Caenorhabditis-elegans	TP_methylase	2.9514	0.37224	0.7379
WP_031175390.1_Streptomyces-albus	NP_081469.2_Mus-musculus	TP_methylase	2.95395	0.441146	0.686
WP_000349869.1_Escherichia-coli	NP_081469.2_Mus-musculus	TP_methylase	2.38838	0.320393	0.7405
WP_010878738.1_Archaeoglobus-fulgidus	NP_081469.2_Mus-musculus	TP_methylase	2.89219	0.408325	0.7409
WP_148703742.1_Nitrosopumilus-piranensis	NP_081469.2_Mus-musculus	TP_methylase	2.76959	0.343137	0.7248
ORX78927.1_Anaeromyces-robustus	NP_081469.2_Mus-musculus	TP_methylase	0.47796	0.0562852	0.9853
XP_040743901.1_Linderina-pennispora	NP_081469.2_Mus-musculus	TP_methylase	2.56505	0.343302	0.7531
NP_496427.1_Caenorhabditis-elegans	NP_081469.2_Mus-musculus	TP_methylase	0.487433	0.0620401	0.9784
WP_031175390.1_Streptomyces-albus	XP_002505520.1_Micromonas-commoda	TP_methylase	1.72441	0.210347	0.7956
WP_000349869.1_Escherichia-coli	XP_002505520.1_Micromonas-commoda	TP_methylase	0.90726	0.106618	0.9564
WP_010878738.1_Archaeoglobus-fulgidus	XP_002505520.1_Micromonas-commoda	TP_methylase	1.15542	0.127405	0.9085
WP_148703742.1_Nitrosopumilus-piranensis	XP_002505520.1_Micromonas-commoda	TP_methylase	1.16489	0.133011	0.9318
ORX78927.1_Anaeromyces-robustus	XP_002505520.1_Micromonas-commoda	TP_methylase	2.94159	0.384884	0.6921
XP_040743901.1_Linderina-pennispora	XP_002505520.1_Micromonas-commoda	TP_methylase	1.39769	0.152883	0.9197
NP_496427.1_Caenorhabditis-elegans	XP_002505520.1_Micromonas-commoda	TP_methylase	2.99211	0.388557	0.6833
NP_081469.2_Mus-musculus	XP_002505520.1_Micromonas-commoda	TP_methylase	3.04182	0.416265	0.6955
WP_031175390.1_Streptomyces-albus	AT5G40850.1_Arabidopsis-thaliana	TP_methylase	1.694	0.211441	0.7918
WP_000349869.1_Escherichia-coli	AT5G40850.1_Arabidopsis-thaliana	TP_methylase	0.806206	0.0988254	0.9671
WP_010878738.1_Archaeoglobus-fulgidus	AT5G40850.1_Arabidopsis-thaliana	TP_methylase	1.13777	0.119545	0.9143
WP_148703742.1_Nitrosopumilus-piranensis	AT5G40850.1_Arabidopsis-thaliana	TP_methylase	1.14713	0.119762	0.9287
ORX78927.1_Anaeromyces-robustus	AT5G40850.1_Arabidopsis-thaliana	TP_methylase	2.77237	0.360027	0.7412
XP_040743901.1_Linderina-pennispora	AT5G40850.1_Arabidopsis-thaliana	TP_methylase	1.41131	0.160386	0.9027
NP_496427.1_Caenorhabditis-elegans	AT5G40850.1_Arabidopsis-thaliana	TP_methylase	2.75086	0.376083	0.732
NP_081469.2_Mus-musculus	AT5G40850.1_Arabidopsis-thaliana	TP_methylase	2.82389	0.396871	0.7397
XP_002505520.1_Micromonas-commoda	AT5G40850.1_Arabidopsis-thaliana	TP_methylase	0.489025	0.0586476	0.9566
ORX49647.1_Piromyces-finnis	ORX71038.1_Anaeromyces-robustus	TRM13	0.367551	0.053247	0.9167
ORX49647.1_Piromyces-finnis	XP_002421674.1_Candida-dubliniensis	TRM13	1.95571	0.267072	0.8146
ORX71038.1_Anaeromyces-robustus	XP_002421674.1_Candida-dubliniensis	TRM13	2.07958	0.292821	0.7665
ORX49647.1_Piromyces-finnis	XP_040745571.1_Linderina-pennispora	TRM13	2.18642	0.329259	0.6496
ORX71038.1_Anaeromyces-robustus	XP_040745571.1_Linderina-pennispora	TRM13	2.20931	0.331014	0.6969
XP_002421674.1_Candida-dubliniensis	XP_040745571.1_Linderina-pennispora	TRM13	1.68767	0.195766	0.7971
ORX49647.1_Piromyces-finnis	XP_037275131.1_Rhipicephalus-microplus	TRM13	2.26558	0.259966	0.8013
ORX71038.1_Anaeromyces-robustus	XP_037275131.1_Rhipicephalus-microplus	TRM13	2.38524	0.323187	0.7568
XP_002421674.1_Candida-dubliniensis	XP_037275131.1_Rhipicephalus-microplus	TRM13	1.61327	0.161722	0.8678
XP_040745571.1_Linderina-pennispora	XP_037275131.1_Rhipicephalus-microplus	TRM13	1.67107	0.175706	0.8114
ORX49647.1_Piromyces-finnis	NP_506560.1_Caenorhabditis-elegans	TRM13	2.16589	0.270101	0.7736
ORX71038.1_Anaeromyces-robustus	NP_506560.1_Caenorhabditis-elegans	TRM13	2.24787	0.314425	0.7195
XP_002421674.1_Candida-dubliniensis	NP_506560.1_Caenorhabditis-elegans	TRM13	1.67189	0.17597	0.8923
XP_040745571.1_Linderina-pennispora	NP_506560.1_Caenorhabditis-elegans	TRM13	1.88855	0.213962	0.7729
XP_037275131.1_Rhipicephalus-microplus	NP_506560.1_Caenorhabditis-elegans	TRM13	1.41766	0.1393	0.9079
ORX49647.1_Piromyces-finnis	NP_084292.1_Mus-musculus	TRM13	1.89345	0.237486	0.8142
ORX71038.1_Anaeromyces-robustus	NP_084292.1_Mus-musculus	TRM13	2.27748	0.313699	0.7762
XP_002421674.1_Candida-dubliniensis	NP_084292.1_Mus-musculus	TRM13	1.69691	0.175205	0.8688
XP_040745571.1_Linderina-pennispora	NP_084292.1_Mus-musculus	TRM13	1.42428	0.171041	0.8194
XP_037275131.1_Rhipicephalus-microplus	NP_084292.1_Mus-musculus	TRM13	1.37099	0.12968	0.8676
NP_506560.1_Caenorhabditis-elegans	NP_084292.1_Mus-musculus	TRM13	1.6581	0.166211	0.8847
ORX49647.1_Piromyces-finnis	XP_002504257.1_Micromonas-commoda	TRM13	2.16957	0.270873	0.8003
ORX71038.1_Anaeromyces-robustus	XP_002504257.1_Micromonas-commoda	TRM13	2.33585	0.290029	0.7562
XP_002421674.1_Candida-dubliniensis	XP_002504257.1_Micromonas-commoda	TRM13	1.65701	0.174098	0.845
XP_040745571.1_Linderina-pennispora	XP_002504257.1_Micromonas-commoda	TRM13	1.64025	0.182174	0.8017
XP_037275131.1_Rhipicephalus-microplus	XP_002504257.1_Micromonas-commoda	TRM13	1.46291	0.143954	0.8691
NP_506560.1_Caenorhabditis-elegans	XP_002504257.1_Micromonas-commoda	TRM13	1.55993	0.153554	0.8938
NP_084292.1_Mus-musculus	XP_002504257.1_Micromonas-commoda	TRM13	1.34867	0.140524	0.7613
ORX49647.1_Piromyces-finnis	AANG008853_Anthoceros-angustus	TRM13	2.01397	0.267114	0.8024
ORX71038.1_Anaeromyces-robustus	AANG008853_Anthoceros-angustus	TRM13	2.17147	0.312937	0.7508
XP_002421674.1_Candida-dubliniensis	AANG008853_Anthoceros-angustus	TRM13	1.46896	0.157755	0.8566
XP_040745571.1_Linderina-pennispora	AANG008853_Anthoceros-angustus	TRM13	1.56359	0.192831	0.8122
XP_037275131.1_Rhipicephalus-microplus	AANG008853_Anthoceros-angustus	TRM13	1.53415	0.144215	0.8574
NP_506560.1_Caenorhabditis-elegans	AANG008853_Anthoceros-angustus	TRM13	1.59136	0.160915	0.8937
NP_084292.1_Mus-musculus	AANG008853_Anthoceros-angustus	TRM13	1.40945	0.146595	0.8132
XP_002504257.1_Micromonas-commoda	AANG008853_Anthoceros-angustus	TRM13	1.04824	0.100985	0.8261
ORX49647.1_Piromyces-finnis	AT4G01880.1_Arabidopsis-thaliana	TRM13	1.88227	0.255415	0.7905
ORX71038.1_Anaeromyces-robustus	AT4G01880.1_Arabidopsis-thaliana	TRM13	2.03374	0.301106	0.7548
XP_002421674.1_Candida-dubliniensis	AT4G01880.1_Arabidopsis-thaliana	TRM13	1.70629	0.185962	0.837
XP_040745571.1_Linderina-pennispora	AT4G01880.1_Arabidopsis-thaliana	TRM13	1.56036	0.184661	0.7895
XP_037275131.1_Rhipicephalus-microplus	AT4G01880.1_Arabidopsis-thaliana	TRM13	1.73735	0.166888	0.8222
NP_506560.1_Caenorhabditis-elegans	AT4G01880.1_Arabidopsis-thaliana	TRM13	1.75709	0.175198	0.8834
NP_084292.1_Mus-musculus	AT4G01880.1_Arabidopsis-thaliana	TRM13	1.46429	0.149163	0.7607
XP_002504257.1_Micromonas-commoda	AT4G01880.1_Arabidopsis-thaliana	TRM13	1.18228	0.110584	0.7887
AANG008853_Anthoceros-angustus	AT4G01880.1_Arabidopsis-thaliana	TRM13	0.78242	0.0812332	0.8407
WP_011972544.1_Methanococcus-vannielii	KUO40820.1_Hadarchaeum-yellowstonense	Trm56	0.911673	0.131172	0.8975
WP_011972544.1_Methanococcus-vannielii	WP_015505516.1_Methanomethylophilus-alvus	Trm56	0.942101	0.136577	0.9205
KUO40820.1_Hadarchaeum-yellowstonense	WP_015505516.1_Methanomethylophilus-alvus	Trm56	0.803904	0.120565	0.9264
WP_011972544.1_Methanococcus-vannielii	WP_010878254.1_Archaeoglobus-fulgidus	Trm56	0.890146	0.141228	0.9355
KUO40820.1_Hadarchaeum-yellowstonense	WP_010878254.1_Archaeoglobus-fulgidus	Trm56	0.846007	0.131595	0.928
WP_015505516.1_Methanomethylophilus-alvus	WP_010878254.1_Archaeoglobus-fulgidus	Trm56	0.904825	0.155295	0.9272
WP_011972544.1_Methanococcus-vannielii	WP_012106827.1_Methanoregula-boonei	Trm56	0.965195	0.138811	0.9154
KUO40820.1_Hadarchaeum-yellowstonense	WP_012106827.1_Methanoregula-boonei	Trm56	0.876633	0.127467	0.9579
WP_015505516.1_Methanomethylophilus-alvus	WP_012106827.1_Methanoregula-boonei	Trm56	1.09214	0.159515	0.9303
WP_010878254.1_Archaeoglobus-fulgidus	WP_012106827.1_Methanoregula-boonei	Trm56	0.900228	0.144091	0.9362
WP_011972544.1_Methanococcus-vannielii	WP_110369202.1_Metallosphaera-hakonensis	Trm56	0.947257	0.157744	0.9045
KUO40820.1_Hadarchaeum-yellowstonense	WP_110369202.1_Metallosphaera-hakonensis	Trm56	0.89432	0.136837	0.9494
WP_015505516.1_Methanomethylophilus-alvus	WP_110369202.1_Metallosphaera-hakonensis	Trm56	1.02935	0.165703	0.9147
WP_010878254.1_Archaeoglobus-fulgidus	WP_110369202.1_Metallosphaera-hakonensis	Trm56	0.806725	0.132142	0.9483
WP_012106827.1_Methanoregula-boonei	WP_110369202.1_Metallosphaera-hakonensis	Trm56	0.918156	0.145447	0.9438
WP_011972544.1_Methanococcus-vannielii	WP_148702639.1_Nitrosopumilus-piranensis	Trm56	0.806269	0.120853	0.9285
KUO40820.1_Hadarchaeum-yellowstonense	WP_148702639.1_Nitrosopumilus-piranensis	Trm56	0.897189	0.128447	0.9376
WP_015505516.1_Methanomethylophilus-alvus	WP_148702639.1_Nitrosopumilus-piranensis	Trm56	0.95297	0.143616	0.9123
WP_010878254.1_Archaeoglobus-fulgidus	WP_148702639.1_Nitrosopumilus-piranensis	Trm56	0.944135	0.153979	0.9299
WP_012106827.1_Methanoregula-boonei	WP_148702639.1_Nitrosopumilus-piranensis	Trm56	0.834335	0.129491	0.9494
WP_110369202.1_Metallosphaera-hakonensis	WP_148702639.1_Nitrosopumilus-piranensis	Trm56	0.943323	0.148224	0.9348
WP_011972544.1_Methanococcus-vannielii	WP_088820309.1_Mancarchaeum-acidiphilum	Trm56	1.05056	0.166998	0.8841
KUO40820.1_Hadarchaeum-yellowstonense	WP_088820309.1_Mancarchaeum-acidiphilum	Trm56	1.00344	0.157806	0.9383
WP_015505516.1_Methanomethylophilus-alvus	WP_088820309.1_Mancarchaeum-acidiphilum	Trm56	1.30427	0.218845	0.9028
WP_010878254.1_Archaeoglobus-fulgidus	WP_088820309.1_Mancarchaeum-acidiphilum	Trm56	1.25091	0.221778	0.8866
WP_012106827.1_Methanoregula-boonei	WP_088820309.1_Mancarchaeum-acidiphilum	Trm56	1.11454	0.175572	0.9107
WP_110369202.1_Metallosphaera-hakonensis	WP_088820309.1_Mancarchaeum-acidiphilum	Trm56	0.795393	0.135463	0.9404
WP_148702639.1_Nitrosopumilus-piranensis	WP_088820309.1_Mancarchaeum-acidiphilum	Trm56	1.11164	0.178811	0.8923
